# Supplementary material for: STAT3 precedes HIF1α transcriptional responses to oxygen and oxygen and glucose deprivation in human brain pericytes
Source: PLoS One. 2018 Mar 8;13(3):e0194146. doi: 10.1371/journal.pone.0194146 (PMC5843348; doi:10.1371/journal.pone.0194146)
Supplement: S1 File — (XLSX) [file pone.0194146.s002.xlsx]

## Sheet: Fig3A
gene.name	2 normoxia glu_1	2 normoxia glu_2	2 normoxia glu_3	2 normoxia glu_4	2 hypoxia glu_1	2 hypoxia glu_2	2 hypoxia glu_3	2 hypoxia glu_4	2 normoxia NOG_1	2 normoxia NOG_2	2 normoxia NOG_3	2 normoxia NOG_4	2 hypoxia NOG_1	2 hypoxia NOG_2	2 hypoxia NOG_3	2 hypoxia NOG_4	6 normoxia glu_1	6 normoxia glu_2	6 normoxia glu_3	6 hypoxia glu_1	6 hypoxia glu_2	6 hypoxia glu_3	6 normoxia NOG_1	6 normoxia NOG_2	6 normoxia NOG_3	6 hypoxia NOG_1	6 hypoxia NOG_2	6 hypoxia NOG_3
ANKRD37	7.52144	7.54444	7.50881	7.51298	8.47033	8.46245	8.71226	8.34446	7.63135	7.65137	7.74062	7.52867	8.29732	8.44336	8.68471	8.74343	7.63802	7.3904	7.43389	9.46735	9.10055	9.63494	7.78286	7.53197	7.82005	9.53635	8.99799	9.80881
OAZ2	9.61114	9.38679	9.33008	9.04993	9.10417	8.10096	8.87082	8.81329	8.68297	8.64827	8.62789	9.0862	8.76873	8.85638	8.87163	8.92431	9.05679	9.42998	9.05556	9.94808	10.1825	9.22395	8.81503	9.33746	8.61024	8.35043	8.57043	8.48878
PFKFB3	9.32432	9.31761	9.22395	9.25125	10.0915	9.93793	9.97602	9.73031	9.18501	9.07219	9.08812	9.08978	9.47671	9.59201	9.74259	9.90329	9.15742	8.65177	9.02406	10.3122	10.7691	11.1162	8.91855	8.17472	8.9858	9.85023	10.1792	9.86673
PTGS2	7.05827	7.05301	6.68126	6.95795	7.35121	7.18906	8.00893	7.6255	7.21536	7.10995	7.15425	6.95485	7.07076	7.72271	7.46801	7.03402	6.95131	6.9712	6.9762	6.9213	7.04811	7.03991	6.98332	6.74605	7.15492	7.96242	7.54629	7.75592
TFRC	9.87243	9.71983	9.73091	10.1804	9.14805	9.14083	9.34772	9.08366	9.34244	9.50084	9.60191	9.4949	8.86088	9.35535	8.7904	8.83076	10.0431	10.3102	10.215	8.43881	8.41494	8.22013	9.86625	9.93736	10.163	8.54833	8.30033	8.50804

## Sheet: Fig3B
gene.name	2 normoxia glu_1	2 normoxia glu_2	2 normoxia glu_3	2 normoxia glu_4	2 hypoxia glu_1	2 hypoxia glu_2	2 hypoxia glu_3	2 hypoxia glu_4	2 normoxia NOG_1	2 normoxia NOG_2	2 normoxia NOG_3	2 normoxia NOG_4	2 hypoxia NOG_1	2 hypoxia NOG_2	2 hypoxia NOG_3	2 hypoxia NOG_4	6 normoxia glu_1	6 normoxia glu_2	6 normoxia glu_3	6 hypoxia glu_1	6 hypoxia glu_2	6 hypoxia glu_3	6 normoxia NOG_1	6 normoxia NOG_2	6 normoxia NOG_3	6 hypoxia NOG_1	6 hypoxia NOG_2	6 hypoxia NOG_3
ANKRD37	7.52144	7.54444	7.50881	7.51298	8.47033	8.46245	8.71226	8.34446	7.63135	7.65137	7.74062	7.52867	8.29732	8.44336	8.68471	8.74343	7.63802	7.3904	7.43389	9.46735	9.10055	9.63494	7.78286	7.53197	7.82005	9.53635	8.99799	9.80881
CLK1	9.36466	9.46277	9.44478	9.36248	8.79186	8.92169	8.81047	8.96449	9.04202	9.08838	9.29059	9.19928	8.43807	8.89208	8.75156	8.85938	9.40347	9.29691	9.33189	9.62924	9.71434	10.2771	8.99719	8.70508	9.10636	9.91441	10.0623	9.88377
CYR61	11.4359	11.7648	11.3699	11.9703	11.474	11.7979	11.4389	11.2597	11.4149	11.9317	11.8241	11.8689	12.7986	12.5132	12.8996	11.7877	11.9829	12.1658	12.0011	11.3788	11.054	11.3218	12.3603	12.0889	12.3582	13.1843	12.8046	13.0892
NEDD9	7.4064	7.28201	7.05352	7.56407	7.88065	7.6992	8.02955	7.78996	7.1833	7.46388	7.32686	7.75972	8.14887	8.13642	8.21135	7.7832	7.00066	7.1186	7.36044	6.88195	7.15222	6.91932	7.05534	7.06766	7.26578	8.19053	8.15116	7.76617
SIK1	7.10676	6.99561	6.986	7.1446	7.39793	7.38922	7.74437	7.89747	7.07229	7.28804	7.23938	7.152	7.7893	8.14248	7.90502	7.35575	7.09564	7.06015	6.98233	7.46461	7.13394	7.2408	7.32805	7.19994	7.2513	8.29839	7.89142	8.54942
SIX4	9.16273	9.20922	9.39783	9.1921	8.86754	8.65869	8.82473	8.9858	9.09255	8.7509	9.00979	9.15591	8.31714	8.73151	8.4927	8.3852	9.10591	9.31627	9.21077	9.57667	9.6587	9.50665	9.09896	9.2911	9.06343	8.4454	8.47428	8.41203
TFRC	9.87243	9.71983	9.73091	10.1804	9.14805	9.14083	9.34772	9.08366	9.34244	9.50084	9.60191	9.4949	8.86088	9.35535	8.7904	8.83076	10.0431	10.3102	10.215	8.43881	8.41494	8.22013	9.86625	9.93736	10.163	8.54833	8.30033	8.50804

## Sheet: Fig3C
gene.name	2 normoxia glu_1	2 normoxia glu_2	2 normoxia glu_3	2 normoxia glu_4	2 hypoxia glu_1	2 hypoxia glu_2	2 hypoxia glu_3	2 hypoxia glu_4	2 normoxia NOG_1	2 normoxia NOG_2	2 normoxia NOG_3	2 normoxia NOG_4	2 hypoxia NOG_1	2 hypoxia NOG_2	2 hypoxia NOG_3	2 hypoxia NOG_4	6 normoxia glu_1	6 normoxia glu_2	6 normoxia glu_3	6 hypoxia glu_1	6 hypoxia glu_2	6 hypoxia glu_3	6 normoxia NOG_1	6 normoxia NOG_2	6 normoxia NOG_3	6 hypoxia NOG_1	6 hypoxia NOG_2	6 hypoxia NOG_3
ANKRD37	7.52144	7.54444	7.50881	7.51298	8.47033	8.46245	8.71226	8.34446	7.63135	7.65137	7.74062	7.52867	8.29732	8.44336	8.68471	8.74343	7.63802	7.3904	7.43389	9.46735	9.10055	9.63494	7.78286	7.53197	7.82005	9.53635	8.99799	9.80881
DUSP1	11.3857	11.1843	10.6645	11.6234	11.7302	11.8264	12.0672	11.9913	10.8538	10.8984	10.7002	11.1631	12.0862	12.4874	12.3956	10.8994	10.7211	10.1894	11.1984	10.0966	10.6336	11.329	11.4135	10.4157	11.7002	12.4493	12.5755	12.6633
DUSP5	8.49538	8.71434	8.39436	9.30686	9.40305	9.85074	9.95913	10.2172	8.07715	7.92857	8.60646	8.8651	10.5585	10.9888	10.8007	8.51609	7.75073	8.51074	8.14272	7.95839	8.05734	7.66878	8.74079	9.41501	8.56807	8.61113	8.46079	8.55434
DUSP6	8.10025	8.26259	7.74401	8.50063	9.18055	8.81401	9.3345	9.2455	7.58181	7.83466	7.84931	8.10096	9.12253	9.11213	9.38545	7.81292	7.1799	7.41223	7.80568	7.45599	7.64511	7.02555	7.38419	7.57397	7.68415	8.13842	8.09952	7.58218
EGR1	8.20884	8.24192	8.35111	8.63375	9.2365	9.54996	9.56083	9.67582	8.73083	8.24814	8.58423	8.30202	10.1127	9.80684	10.1977	8.64171	8.49538	8.69593	8.43905	8.64227	8.04464	7.80959	8.53016	8.78526	8.60805	9.67455	8.74624	9.5813
ERRFI1	8.55161	8.75902	8.4454	8.58203	9.33323	9.14878	9.30493	9.22286	8.82978	8.5684	8.83843	8.54605	9.08978	9.26509	9.56283	8.87792	8.85527	8.27074	8.52123	8.84889	8.34331	8.77735	8.30586	8.07637	8.39095	9.01833	8.72787	9.02521
IL6	8.70508	8.79692	8.45706	9.06985	9.32751	9.22675	10.2009	9.94925	8.42932	8.91146	8.73005	8.81723	10.9235	11.5382	11.0723	8.37995	7.80071	7.99236	8.23926	7.17358	6.99934	7.31782	8.51582	8.24337	8.3788	9.66853	9.75295	9.51635
KLF9	8.78228	8.99573	8.62713	8.93808	9.62975	9.50457	9.95787	9.8743	8.87754	8.98146	8.88234	9.0479	9.15742	9.6513	9.06126	9.45026	8.65837	7.99041	8.50804	8.27862	8.18193	8.23193	8.14307	7.77447	8.23733	8.08103	8.28359	8.28872
PER2	7.89854	8.13936	7.89377	7.59592	8.59239	8.16707	8.61306	8.56353	8.04487	7.85357	7.86789	7.93302	7.85919	8.16976	7.96793	7.86688	7.81338	7.50241	7.58218	8.05972	7.90044	7.89656	7.669	7.72681	7.77854	8.35312	8.14985	7.93169
PTGS2	7.05827	7.05301	6.68126	6.95795	7.35121	7.18906	8.00893	7.6255	7.21536	7.10995	7.15425	6.95485	7.07076	7.72271	7.46801	7.03402	6.95131	6.9712	6.9762	6.9213	7.04811	7.03991	6.98332	6.74605	7.15492	7.96242	7.54629	7.75592
RHOB	9.21134	8.83333	9.01749	9.67061	9.77065	9.97985	10.0089	10.3191	8.51516	8.4786	8.40431	8.74176	9.50415	10.0095	9.8079	9.2793	8.82376	8.69038	8.64827	8.39052	7.91694	8.07334	9.41094	9.06573	9.12218	8.1157	7.59318	8.43062
SRF	9.83349	9.89883	9.805	10.095	10.5805	10.5389	10.7993	10.5342	9.87998	10.1564	10.0961	10.0512	10.685	10.587	10.6195	10.2336	10.2879	10.2953	9.94925	10.0909	9.45358	9.72676	10.3095	10.3481	10.6662	9.39424	9.29487	9.45793

## Sheet: Fig3D
gene.name	2 normoxia glu_1	2 normoxia glu_2	2 normoxia glu_3	2 normoxia glu_4	2 hypoxia glu_1	2 hypoxia glu_2	2 hypoxia glu_3	2 hypoxia glu_4	2 normoxia NOG_1	2 normoxia NOG_2	2 normoxia NOG_3	2 normoxia NOG_4	2 hypoxia NOG_1	2 hypoxia NOG_2	2 hypoxia NOG_3	2 hypoxia NOG_4	6 normoxia glu_1	6 normoxia glu_2	6 normoxia glu_3	6 hypoxia glu_1	6 hypoxia glu_2	6 hypoxia glu_3	6 normoxia NOG_1	6 normoxia NOG_2	6 normoxia NOG_3	6 hypoxia NOG_1	6 hypoxia NOG_2	6 hypoxia NOG_3
ADAMTS1	10.6028	10.7493	10.5699	10.7637	10.6714	10.7926	10.5735	10.7125	10.5749	11.1922	10.9748	11.0578	11.49	11.159	11.7514	10.8316	10.6296	10.6187	10.5273	10.0846	9.94493	10.2299	10.8867	10.6923	10.8591	12.0725	11.8187	12.2224
APAF1	8.46529	8.77669	8.87754	8.47164	8.03117	8.40127	8.33162	8.11367	8.18422	8.19452	8.0334	8.36917	7.81497	8.0015	8.05636	8.19053	8.50526	8.50504	9.03127	8.91485	9.10916	9.2893	8.12695	8.11653	8.4257	8.3408	8.57248	8.23633
BDNF	8.65837	8.70035	8.46929	8.87891	9.04437	9.06023	9.40934	9.16696	8.81468	9.16328	9.26138	9.41206	10.0961	10.2663	10.3594	8.9862	8.37698	9.04554	9.17545	8.20827	8.47751	8.07715	9.45464	9.41004	9.14584	10.1645	10.2835	10.0668
EDN1	9.00317	9.25884	8.85903	9.26404	9.32048	9.95787	9.47126	9.12705	8.8201	9.4878	9.22518	9.14133	10.9399	10.6714	10.7199	9.4059	8.42879	8.99152	8.76348	8.44708	8.29561	7.63263	9.19526	9.90129	8.83297	9.4988	9.36497	9.11325
EGR1	8.20884	8.24192	8.35111	8.63375	9.2365	9.54996	9.56083	9.67582	8.73083	8.24814	8.58423	8.30202	10.1127	9.80684	10.1977	8.64171	8.49538	8.69593	8.43905	8.64227	8.04464	7.80959	8.53016	8.78526	8.60805	9.67455	8.74624	9.5813
ERRFI1	8.55161	8.75902	8.4454	8.58203	9.33323	9.14878	9.30493	9.22286	8.82978	8.5684	8.83843	8.54605	9.08978	9.26509	9.56283	8.87792	8.85527	8.27074	8.52123	8.84889	8.34331	8.77735	8.30586	8.07637	8.39095	9.01833	8.72787	9.02521
FAM43A	9.19409	9.34691	9.24154	9.42065	9.3354	9.22125	9.54996	9.01009	7.99123	8.11653	8.0342	8.1953	8.48519	8.27943	8.04464	8.79274	8.47835	8.89685	9.22577	6.95493	7.18586	6.96902	8.24475	8.25079	8.54147	6.89245	6.82476	6.89114
NFKBIZ	7.96512	7.85114	7.76473	7.9216	8.05832	7.88958	8.76124	8.58764	8.05295	8.00746	8.17007	8.46221	8.82473	9.03215	8.5754	7.79796	7.91154	8.11627	8.33162	7.89794	7.74694	7.55738	7.62706	8.05133	8.12026	9.69141	8.91485	8.90941
PELI1	7.89175	7.96512	7.86671	8.01458	8.16839	7.90397	8.34367	8.57343	7.72309	8.00344	7.99456	8.26325	8.79519	8.75941	9.11049	7.84462	7.64987	7.90742	7.922	7.5951	7.80515	7.95903	7.93302	7.59285	7.86842	8.81902	8.68607	8.35227
RFX7	9.47502	9.6517	9.25365	9.65984	9.55295	9.2994	9.38302	9.31411	9.63232	9.71272	9.70585	9.81663	8.65233	9.11431	8.53097	9.39924	9.5355	9.47725	9.64258	10.3765	10.2691	10.0528	9.56233	9.5862	9.7971	10.3645	10.1009	9.88306
SGK1	10.4975	10.493	10.3222	10.8345	10.3059	10.7324	10.8424	10.6754	10.2901	10.9608	10.7598	10.9276	11.5495	11.6718	11.5626	10.439	10.4623	10.1192	10.5245	9.60833	9.77669	10.187	10.9285	9.84647	11.0113	12.141	11.8872	12.0817
SRF	9.83349	9.89883	9.805	10.095	10.5805	10.5389	10.7993	10.5342	9.87998	10.1564	10.0961	10.0512	10.685	10.587	10.6195	10.2336	10.2879	10.2953	9.94925	10.0909	9.45358	9.72676	10.3095	10.3481	10.6662	9.39424	9.29487	9.45793
TXNIP	8.50804	8.78632	8.74958	8.61166	9.25613	9.12705	9.28019	8.95403	7.84427	7.74041	7.9034	7.55625	7.74776	7.55505	7.63471	7.72763	8.20138	7.92182	8.03788	8.38548	8.09395	7.94625	7.58528	7.09634	7.34272	7.362	7.2758	7.41332

## Sheet: Fig4A
gene.name	2 normoxia glu_1	2 normoxia glu_2	2 normoxia glu_3	2 normoxia glu_4	2 hypoxia glu_1	2 hypoxia glu_2	2 hypoxia glu_3	2 hypoxia glu_4	2 normoxia NOG_1	2 normoxia NOG_2	2 normoxia NOG_3	2 normoxia NOG_4	2 hypoxia NOG_1	2 hypoxia NOG_2	2 hypoxia NOG_3	2 hypoxia NOG_4	6 normoxia glu_1	6 normoxia glu_2	6 normoxia glu_3	6 hypoxia glu_1	6 hypoxia glu_2	6 hypoxia glu_3	6 normoxia NOG_1	6 normoxia NOG_2	6 normoxia NOG_3	6 hypoxia NOG_1	6 hypoxia NOG_2	6 hypoxia NOG_3
ADM	11.9124	12.0376	11.9634	11.9889	12.4576	12.5217	12.2837	12.3079	11.9104	11.9082	11.7359	11.9225	12.4667	12.4395	12.5587	12.4239	11.9527	12.2288	12.4043	12.9298	13.2243	13.3314	12.5811	12.6513	12.4339	13.5335	13.7899	13.6096
ALDOC	8.46023	8.3475	8.51412	8.31392	8.3307	8.41834	8.35968	8.20611	8.8433	8.46553	8.61024	8.45464	8.58486	8.70348	8.26057	8.5388	8.70548	8.50664	8.20509	9.40305	8.78861	9.14733	8.55648	8.4229	8.49729	8.92707	8.35278	9.25728
ANKRD37	7.52144	7.54444	7.50881	7.51298	8.47033	8.46245	8.71226	8.34446	7.63135	7.65137	7.74062	7.52867	8.29732	8.44336	8.68471	8.74343	7.63802	7.3904	7.43389	9.46735	9.10055	9.63494	7.78286	7.53197	7.82005	9.53635	8.99799	9.80881
BAG3	11.634	11.6442	11.3518	11.3587	11.6442	11.3984	11.6221	11.4273	11.367	11.2952	11.3348	11.1517	11.6185	11.3518	11.2144	11.3968	11.5309	11.3507	11.2453	10.7335	10.6562	10.8556	11.0363	10.7342	10.9293	9.83665	9.98914	10.2536
BNIP3	10.3694	10.4465	9.99447	10.3757	10.5865	10.7228	10.7546	10.5932	10.1178	10.3053	10.3615	10.4107	10.3757	10.6837	10.4107	10.7371	9.95913	9.64947	10.371	12.1841	11.863	12.1696	10.2625	9.81368	10.3992	11.6842	11.7287	11.6373
C3orf58	8.26495	8.21332	7.88376	8.17911	8.18422	8.21771	8.42379	8.29607	8.1907	8.28614	8.20219	8.16883	7.64325	8.37238	8.19869	8.41229	8.09787	8.01533	8.59961	9.04065	8.9745	9.06449	8.10842	7.56497	8.73627	9.07444	9.05383	8.85675
CECR5	8.46339	8.36357	8.3276	8.60624	8.53305	8.50377	8.46929	8.45566	8.49887	8.51928	8.41374	8.28563	8.67081	8.60857	8.38895	8.6184	8.56759	8.71673	8.54854	9.60283	9.2371	9.18677	8.54228	8.76307	8.60313	9.10675	9.02437	9.08775
CYP1B1	11.6656	11.634	11.4629	11.3776	11.5656	10.9899	11.9992	11.2194	10.8867	11.1843	11.0613	11.6292	10.7474	11.0921	11.3123	11.3996	11.0248	10.647	11.3984	9.0908	9.34197	9.61379	10.0202	8.47991	10.5245	9.62603	10.144	8.97759
CYR61	11.4359	11.7648	11.3699	11.9703	11.474	11.7979	11.4389	11.2597	11.4149	11.9317	11.8241	11.8689	12.7986	12.5132	12.8996	11.7877	11.9829	12.1658	12.0011	11.3788	11.054	11.3218	12.3603	12.0889	12.3582	13.1843	12.8046	13.0892
DARS	11.2362	11.2981	11.257	11.1365	11.2021	11.4722	11.3325	11.1234	11.3573	11.342	11.6248	11.1809	11.4418	11.367	11.5095	11.4164	11.3812	11.3518	11.0191	12.3043	11.8207	11.8576	11.2529	11.3236	11.1405	11.9952	11.846	12.0391
DDIT4	10.1919	10.2115	10.258	10.1737	10.5835	10.6015	10.8052	10.7813	9.78412	9.98435	9.90993	9.57726	10.7172	10.7158	10.8963	10.4896	9.66853	10.2093	9.83955	12.0139	12.889	12.3801	10.2056	10.2729	10.027	12.1782	12.6319	12.3079
DDX41	8.13251	8.15208	8.18594	7.98905	8.19482	8.4786	8.14763	8.0414	8.24752	7.91255	8.26259	8.17106	8.18939	8.26826	8.15961	8.09064	8.00724	8.50866	7.99626	9.23216	8.92874	8.71854	7.99456	8.6327	8.07052	8.8793	8.8381	8.92267
FAM117B	8.22445	7.99297	7.9156	7.9633	8.04213	7.69756	8.02898	7.94456	8.21869	7.99964	8.02717	8.30777	7.43679	7.81025	7.37932	8.11495	8.60243	8.38895	8.71098	9.68619	9.14044	9.29576	8.40084	8.16492	8.83333	8.88066	8.61255	8.5438
FAM162A	8.43038	8.34117	8.41988	8.65869	8.35312	8.31953	8.49599	8.67276	8.41664	8.44629	8.54605	8.47183	8.42879	8.41409	8.65778	8.67894	8.49237	8.37789	8.24667	9.06614	9.63232	9.57308	8.46691	8.71673	8.48208	9.00488	9.02253	9.46501
HK2	8.00317	7.89873	7.87217	8.10721	8.29246	8.31749	8.00538	8.5069	8.03368	7.94379	7.88879	8.05709	8.27926	8.46799	8.35968	8.26081	7.85357	7.85285	7.94741	9.01132	9.12146	9.29822	8.31822	8.28041	8.42763	9.20829	9.28532	9.66776
INSIG2	8.43807	8.26206	8.44165	8.33912	8.24781	8.21671	8.48914	8.31392	8.18997	8.06613	8.47401	8.29275	8.13578	8.45771	8.3971	8.48325	8.27926	8.21285	8.40679	9.0902	9.13712	9.42517	8.49034	7.89696	8.39777	9.29899	9.35535	9.31061
KDM5B	9.5699	9.46917	9.31761	9.61496	9.73602	9.6513	9.57107	9.59939	9.63607	9.52771	9.39469	9.52614	9.18756	9.31521	9.0862	9.43087	9.39824	9.70281	9.84762	10.504	10.6486	10.3343	9.85325	9.68812	9.56693	9.80325	9.83896	9.85931
NDRG1	9.59837	9.38346	9.41578	9.47725	9.69725	9.68249	9.76582	9.82287	9.97847	9.78412	9.7019	9.54585	9.65292	9.85566	9.6225	9.48179	10.1207	10.0956	9.7013	11.6473	11.2132	11.4542	9.99226	10.1273	9.86796	10.8192	10.5522	11.2872
P4HA1	9.50297	9.27682	8.92707	9.60833	9.59122	9.51401	9.58713	9.32385	9.14044	9.48017	9.2809	9.75295	8.91124	9.46917	9.01071	9.84338	8.7995	8.88343	9.76202	10.3308	10.4514	10.4419	9.31301	8.93484	9.66904	10.4122	10.04	9.95913
PDXP	8.55466	8.3131	8.52762	8.57901	8.71322	8.9407	8.71354	8.74542	8.45029	8.48456	8.42763	8.58764	8.83076	8.77468	8.59054	8.76124	8.5004	8.53649	8.42501	9.2911	9.31893	9.34144	8.86063	8.94384	8.67516	8.73814	8.6581	8.89685
PFKFB3	9.32432	9.31761	9.22395	9.25125	10.0915	9.93793	9.97602	9.73031	9.18501	9.07219	9.08812	9.08978	9.47671	9.59201	9.74259	9.90329	9.15742	8.65177	9.02406	10.3122	10.7691	11.1162	8.91855	8.17472	8.9858	9.85023	10.1792	9.86673
PFKFB4	9.7653	9.59939	9.99912	9.70868	9.89723	10.1353	10.0156	10.1977	9.91385	9.70424	9.805	9.6237	9.73846	9.66516	9.41351	9.41903	10.4819	10.6082	10.1555	11.856	11.6204	11.5644	9.79071	10.0046	9.49307	10.7474	10.8531	10.7474
PLIN2	10.0788	9.92391	10.227	10.0616	10.1127	10.2355	10.2707	10.2355	10.3416	10.095	10.0689	9.99226	10.168	10.4316	10.4165	10.3383	10.2432	10.0059	10.0373	10.9216	10.85	11.1365	10.0419	9.70473	10.1346	10.6837	10.9924	10.7972
PPFIA4	6.97536	6.65404	6.61622	6.64767	6.67547	6.70912	6.56872	6.55286	6.75716	6.73297	6.64778	6.70326	6.78387	6.70643	6.68705	6.70292	6.83544	6.79536	6.63734	8.09154	7.71667	7.70682	6.7773	6.70093	6.75586	7.516	7.42759	7.44593
PPME1	9.01946	8.78583	8.91772	9.15742	9.02145	9.23456	8.56194	8.56	8.70227	8.73945	8.99833	8.8496	9.22241	9.32751	9.207	8.91551	8.92471	9.24701	8.62204	9.8689	9.88131	9.57455	9.26948	9.73031	9.04917	8.96944	9.43842	9.28885
PPP1R3C	9.54388	9.61923	9.53447	9.07885	9.51635	9.37362	9.73967	9.39139	9.33872	9.10765	9.36248	9.33415	9.30446	9.65818	9.46234	10.3397	10.1723	9.27529	9.77468	11.3259	10.7353	11.3829	9.14431	8.54605	9.27436	10.0533	9.40347	10.3122
RARA	8.68747	8.64645	8.8987	8.7786	8.91407	8.9587	8.83127	9.00007	8.52762	8.30523	8.20022	8.3456	8.70475	8.43521	8.53911	8.64797	8.47892	8.86865	8.28128	9.86673	9.56083	9.27032	8.39171	8.76631	8.01458	7.9011	8.01264	7.73268
SAP30	8.76379	8.84677	8.65546	8.79222	8.96006	8.83386	9.05349	9.09296	8.89764	8.79692	8.9087	8.92084	8.448	8.68043	8.74254	9.11213	9.11003	8.39938	9.2727	9.75018	9.76903	10.3222	8.87359	7.99456	9.32712	9.83896	9.77721	9.97651
SEC23B	9.33784	9.32568	9.3741	9.40736	9.59726	9.50821	9.33323	9.38063	9.30446	9.35741	9.31016	9.15107	9.67455	9.57771	9.5326	9.40258	9.21483	8.85903	9.22326	8.34367	8.52231	8.61113	9.62603	9.14616	9.40828	9.13414	9.05849	9.24104
SEMA4B	7.67129	7.50338	7.76696	8.01032	7.84362	7.68515	7.65302	8.24446	7.86772	7.45939	7.53317	7.75633	7.77621	7.84118	7.72961	7.65895	7.7652	8.01935	7.77553	8.69099	8.57214	8.31623	7.7031	8.30747	7.76737	7.8466	8.11852	8.32681
SLC2A1	10.8888	10.7702	10.6951	10.7342	11.1244	10.9834	10.8984	10.8743	10.5488	10.6857	10.6785	10.6319	10.7998	10.9846	10.8686	10.962	10.568	11.0438	10.9899	11.5656	11.7101	11.7162	10.9982	10.9437	10.9481	11.6787	11.8649	12.0466
SLC35B3	9.07491	9.02657	9.06614	9.02092	8.91189	8.87472	9.05521	9.13595	8.99719	8.91659	8.95365	9.25452	8.7378	9.01318	9.00979	8.94944	9.13307	8.85126	9.20087	8.38696	8.36675	8.67048	9.36597	8.64707	9.3028	8.62647	8.84423	8.73749
SLC4A7	9.20578	9.16472	9.145	9.24899	9.25269	9.19367	9.50852	9.15107	8.9858	9.24001	9.39676	9.96218	9.46667	9.42517	9.20753	9.73132	9.16814	9.19564	9.4369	8.36852	8.21079	8.45175	9.34244	9.37626	9.81663	10.1759	9.73536	9.29017
TFRC	9.87243	9.71983	9.73091	10.1804	9.14805	9.14083	9.34772	9.08366	9.34244	9.50084	9.60191	9.4949	8.86088	9.35535	8.7904	8.83076	10.0431	10.3102	10.215	8.43881	8.41494	8.22013	9.86625	9.93736	10.163	8.54833	8.30033	8.50804
TPI1	11.6859	11.7582	12.0051	11.8872	12.1196	12.0011	11.7405	11.9407	11.8207	11.9124	11.8978	11.7995	12.0757	11.8121	12.1658	12.0104	11.8171	12.1154	11.9354	12.7343	12.8021	12.5927	11.9889	12.6052	11.7942	12.4339	12.2648	12.1308
UBR5	8.34921	8.22682	8.33483	8.23612	8.11419	8.43006	8.30116	8.81438	8.29633	8.37496	8.33824	8.4019	8.15583	8.33097	8.12262	8.24337	8.39436	8.5684	8.67827	9.11049	9.37626	9.06522	8.44919	8.84612	8.32338	8.87684	8.74117	8.82169
ZHX2	7.75798	7.77957	7.88797	7.77998	7.98821	7.72915	8.17229	8.05559	8.01833	7.89656	7.8306	8.04824	7.80552	7.95351	7.4402	7.81451	7.91032	8.14565	7.88327	8.93662	8.97365	8.75256	7.48043	7.86632	7.66329	8.11517	8.28484	8.2722

## Sheet: Fig4B
gene.name	2 normoxia glu_1	2 normoxia glu_2	2 normoxia glu_3	2 normoxia glu_4	2 hypoxia glu_1	2 hypoxia glu_2	2 hypoxia glu_3	2 hypoxia glu_4	2 normoxia NOG_1	2 normoxia NOG_2	2 normoxia NOG_3	2 normoxia NOG_4	2 hypoxia NOG_1	2 hypoxia NOG_2	2 hypoxia NOG_3	2 hypoxia NOG_4	6 normoxia glu_1	6 normoxia glu_2	6 normoxia glu_3	6 hypoxia glu_1	6 hypoxia glu_2	6 hypoxia glu_3	6 normoxia NOG_1	6 normoxia NOG_2	6 normoxia NOG_3	6 hypoxia NOG_1	6 hypoxia NOG_2	6 hypoxia NOG_3
ADM	11.9124	12.0376	11.9634	11.9889	12.4576	12.5217	12.2837	12.3079	11.9104	11.9082	11.7359	11.9225	12.4667	12.4395	12.5587	12.4239	11.9527	12.2288	12.4043	12.9298	13.2243	13.3314	12.5811	12.6513	12.4339	13.5335	13.7899	13.6096
ANGPTL4	8.65391	8.589	8.41945	9.00046	9.13676	9.29986	9.03989	9.02291	8.325	8.20634	8.13011	8.21332	9.19409	9.38629	9.57726	8.47929	7.0779	7.91633	7.72681	8.50714	8.76238	7.92474	7.34164	7.85684	7.33967	8.6075	9.18469	8.2381
ANKRD37	7.52144	7.54444	7.50881	7.51298	8.47033	8.46245	8.71226	8.34446	7.63135	7.65137	7.74062	7.52867	8.29732	8.44336	8.68471	8.74343	7.63802	7.3904	7.43389	9.46735	9.10055	9.63494	7.78286	7.53197	7.82005	9.53635	8.99799	9.80881
ARHGAP24	9.45696	9.44424	9.60283	9.17545	9.59072	9.29691	9.47546	9.3137	9.67061	9.39882	9.48671	9.36248	9.46976	9.1872	9.57107	9.47913	9.19526	8.82606	9.06449	8.65108	9.05713	9.44094	9.32619	8.73302	9.17452	9.71512	9.72352	9.68948
ATP2C1	8.75522	8.86399	8.23762	8.88907	8.84198	8.89	8.97966	8.80304	8.98807	9.14343	8.87512	8.97114	8.47033	8.97255	8.31907	9.01287	8.38783	8.16272	8.88257	8.76379	9.03989	8.77371	8.81468	8.41857	8.81902	9.16602	9.10712	9.01009
ATP5G1	10.6883	11.117	10.9208	10.8028	10.73	11.2194	10.6501	10.6372	10.9264	10.8918	10.5653	10.7427	10.9534	10.8604	10.5939	10.9001	10.8174	11.3812	10.7637	11.2021	11.0589	10.6731	10.5541	11.0661	10.6426	10.2691	10.3615	10.1401
BAG3	11.634	11.6442	11.3518	11.3587	11.6442	11.3984	11.6221	11.4273	11.367	11.2952	11.3348	11.1517	11.6185	11.3518	11.2144	11.3968	11.5309	11.3507	11.2453	10.7335	10.6562	10.8556	11.0363	10.7342	10.9293	9.83665	9.98914	10.2536
BNIP3	10.3694	10.4465	9.99447	10.3757	10.5865	10.7228	10.7546	10.5932	10.1178	10.3053	10.3615	10.4107	10.3757	10.6837	10.4107	10.7371	9.95913	9.64947	10.371	12.1841	11.863	12.1696	10.2625	9.81368	10.3992	11.6842	11.7287	11.6373
BNIP3L	10.0966	10.1207	10.0544	10.2365	10.4046	10.1178	10.3565	10.226	10.2481	9.9727	10.168	10.2542	9.58667	10.4412	10.165	10.5095	10.0909	9.37779	10.2886	10.2172	9.77005	11.0363	10.1273	8.92119	10.3022	10.7035	10.6204	10.8725
BTAF1	8.63375	8.74254	8.60955	8.78742	8.80271	8.76379	8.77132	8.63404	8.80692	8.84612	8.78632	8.87545	8.16445	8.83411	8.4422	8.71646	8.6053	8.57654	8.70348	8.80221	9.11843	9.16994	8.68437	8.5732	8.73232	9.35115	9.5699	9.08366
BTG1	11.3281	11.4375	11.3573	11.3507	11.329	11.1186	11.6874	11.207	11.6737	11.4858	11.5943	11.5258	11.3073	11.3206	11.4109	11.3093	11.1723	10.6163	11.0601	11.3404	10.9715	11.615	11.0399	10.3825	11.117	11.8264	11.4418	11.871
C16orf72	8.74935	8.75764	8.94537	8.65607	8.91485	8.75222	8.88972	8.73627	8.73302	8.60039	8.60171	8.70653	8.70302	8.74511	8.63349	8.45004	9.16273	9.19846	8.94413	9.06055	9.41057	9.2217	8.56131	8.92573	8.24287	8.28998	8.50778	8.30892
C3orf58	8.26495	8.21332	7.88376	8.17911	8.18422	8.21771	8.42379	8.29607	8.1907	8.28614	8.20219	8.16883	7.64325	8.37238	8.19869	8.41229	8.09787	8.01533	8.59961	9.04065	8.9745	9.06449	8.10842	7.56497	8.73627	9.07444	9.05383	8.85675
C9orf69	8.63995	8.51244	8.8496	8.97631	8.51332	8.83778	8.2722	8.53209	8.37698	8.28563	8.4941	8.53446	8.70068	8.52922	8.61051	8.52264	8.77969	9.49974	8.91891	9.32478	9.12178	8.44109	8.98963	9.59599	8.64405	8.42665	8.24517	8.30498
CCNG2	8.36357	8.22155	8.05476	7.97602	8.39528	7.97165	8.49782	8.12188	8.03576	8.4386	8.29175	8.43414	8.05133	7.96377	7.89935	8.50197	8.20381	7.32607	8.31509	8.36758	8.27926	8.92501	7.85894	7.17899	8.48816	9.20578	8.95403	8.83526
CLK1	9.36466	9.46277	9.44478	9.36248	8.79186	8.92169	8.81047	8.96449	9.04202	9.08838	9.29059	9.19928	8.43807	8.89208	8.75156	8.85938	9.40347	9.29691	9.33189	9.62924	9.71434	10.2771	8.99719	8.70508	9.10636	9.91441	10.0623	9.88377
CYP1B1	11.6656	11.634	11.4629	11.3776	11.5656	10.9899	11.9992	11.2194	10.8867	11.1843	11.0613	11.6292	10.7474	11.0921	11.3123	11.3996	11.0248	10.647	11.3984	9.0908	9.34197	9.61379	10.0202	8.47991	10.5245	9.62603	10.144	8.97759
CYR61	11.4359	11.7648	11.3699	11.9703	11.474	11.7979	11.4389	11.2597	11.4149	11.9317	11.8241	11.8689	12.7986	12.5132	12.8996	11.7877	11.9829	12.1658	12.0011	11.3788	11.054	11.3218	12.3603	12.0889	12.3582	13.1843	12.8046	13.0892
DARS	11.2362	11.2981	11.257	11.1365	11.2021	11.4722	11.3325	11.1234	11.3573	11.342	11.6248	11.1809	11.4418	11.367	11.5095	11.4164	11.3812	11.3518	11.0191	12.3043	11.8207	11.8576	11.2529	11.3236	11.1405	11.9952	11.846	12.0391
DDIT4	10.1919	10.2115	10.258	10.1737	10.5835	10.6015	10.8052	10.7813	9.78412	9.98435	9.90993	9.57726	10.7172	10.7158	10.8963	10.4896	9.66853	10.2093	9.83955	12.0139	12.889	12.3801	10.2056	10.2729	10.027	12.1782	12.6319	12.3079
DDX41	8.13251	8.15208	8.18594	7.98905	8.19482	8.4786	8.14763	8.0414	8.24752	7.91255	8.26259	8.17106	8.18939	8.26826	8.15961	8.09064	8.00724	8.50866	7.99626	9.23216	8.92874	8.71854	7.99456	8.6327	8.07052	8.8793	8.8381	8.92267
EGLN1	7.31756	7.52899	7.37263	7.42519	7.48819	7.52175	7.45266	7.37915	7.27221	7.42503	7.29306	7.31374	7.46645	7.6089	7.50055	7.39185	7.36672	7.25446	7.51455	7.776	7.7342	8.24287	7.26401	7.03454	7.23839	8.24337	7.82453	8.18997
EIF5	8.94624	9.14837	9.20138	9.10381	9.53738	9.20499	9.63864	9.37872	9.63316	9.6846	9.46618	9.35439	9.50618	9.55541	9.45696	9.50717	9.01792	8.11852	8.82978	8.16445	8.1907	8.96275	9.74854	8.17369	9.68132	9.64803	9.46557	9.41681
ERO1L	7.83887	7.99456	7.78533	7.73945	7.89596	7.92582	7.98949	7.99503	7.8438	8.09484	8.01236	8.02438	8.12413	7.94031	7.89873	7.91443	7.83488	7.87405	7.95063	8.48176	8.67551	8.25111	8.38458	8.08103	8.448	8.99191	8.38064	9.06522
FAM110B	7.56007	7.81431	7.74421	7.49865	7.71741	7.53675	7.98293	7.80279	8.02557	7.95694	7.98133	7.69472	7.59285	7.72936	7.50432	7.71174	7.82931	7.70533	7.77008	7.82999	7.61352	7.55236	7.78429	7.92052	7.90315	8.56873	8.13202	8.40725
FAM162A	8.43038	8.34117	8.41988	8.65869	8.35312	8.31953	8.49599	8.67276	8.41664	8.44629	8.54605	8.47183	8.42879	8.41409	8.65778	8.67894	8.49237	8.37789	8.24667	9.06614	9.63232	9.57308	8.46691	8.71673	8.48208	9.00488	9.02253	9.46501
FUT11	7.08674	7.24194	7.18442	7.49132	7.09252	7.41912	7.45373	7.39261	7.36805	7.25702	7.19259	7.23116	7.33539	7.51521	7.40808	7.55404	7.2398	7.15471	7.16938	7.55816	7.55788	7.82473	7.43328	7.15481	7.41726	7.63368	7.95399	7.91694
GPNMB	7.51063	7.41173	7.46539	7.3766	7.34007	7.09869	7.50024	7.47705	7.64827	7.51063	7.59302	7.46488	7.30533	7.40845	7.3122	7.40688	8.597	8.19025	8.11102	8.35312	7.98783	8.46221	8.16134	7.82612	8.22445	7.66926	7.45806	7.90768
GRPEL1	8.55552	8.47401	8.47062	8.51821	8.65657	8.8305	8.44596	8.81503	7.98244	8.37468	8.21458	8.28228	8.91578	8.70068	8.89304	8.52821	8.29358	8.21605	8.26359	8.47481	8.25575	8.65494	8.48208	8.2722	8.18882	8.77309	8.92501	8.93618
HIST2H2AA3	9.29691	9.49924	9.31016	9.23902	9.51401	9.12929	9.61191	9.52239	9.48723	9.22286	9.4241	9.62975	9.14878	9.10791	9.30823	9.39518	9.47185	9.21043	9.50084	9.23746	9.12675	9.41206	9.04554	8.58764	9.47229	8.73121	8.5754	8.93696
HIST2H2AA4	9.06724	9.20753	9.27869	9.21655	9.34906	8.90228	9.55925	8.96944	9.14837	9.01749	9.28019	9.23746	9.15516	8.91772	9.11431	9.28347	9.44424	9.34368	9.3722	9.33973	9.10459	9.15591	8.92471	8.99337	9.40736	8.66924	8.75125	8.818
HK2	8.00317	7.89873	7.87217	8.10721	8.29246	8.31749	8.00538	8.5069	8.03368	7.94379	7.88879	8.05709	8.27926	8.46799	8.35968	8.26081	7.85357	7.85285	7.94741	9.01132	9.12146	9.29822	8.31822	8.28041	8.42763	9.20829	9.28532	9.66776
INSIG2	8.43807	8.26206	8.44165	8.33912	8.24781	8.21671	8.48914	8.31392	8.18997	8.06613	8.47401	8.29275	8.13578	8.45771	8.3971	8.48325	8.27926	8.21285	8.40679	9.0902	9.13712	9.42517	8.49034	7.89696	8.39777	9.29899	9.35535	9.31061
IVNS1ABP	8.87862	8.97077	8.71067	9.1931	8.94762	8.97217	8.94099	8.79907	8.83994	9.36142	9.01114	9.09491	8.65452	9.09741	8.92874	8.94498	9.11705	9.20281	9.16328	8.74254	8.69038	8.8433	10.1853	9.83955	10.115	9.98174	9.70868	10.1825
KLF4	8.17256	8.28586	7.77975	8.40541	7.98436	8.2074	8.62647	8.76016	7.66012	7.95859	8.09976	8.27246	8.31986	8.87616	8.78293	8.15547	7.26922	7.1052	7.50255	7.42298	7.04718	7.3461	7.59683	7.42127	7.92494	8.4941	8.17705	8.28923
LGALS8	8.28228	8.5562	8.46851	8.48079	8.43989	8.53119	8.60039	8.59266	8.39777	8.39623	8.40243	8.65265	8.37345	8.48581	8.3307	8.43349	8.52821	8.71565	8.65924	9.07667	9.207	9.269	8.45656	8.75125	8.45738	9.52722	9.35936	9.40018
LIMA1	10.2995	10.3749	10.1564	10.4033	10.1429	10.2691	9.94724	10.1401	10.1517	10.3976	10.5049	10.4752	9.31995	10.3102	10.0263	10.1127	9.84821	9.84277	10.3456	9.92155	10.1596	10.1778	10.4017	9.82797	10.3375	10.7172	10.7895	10.5181
LONP1	8.63182	8.40056	8.47033	8.9833	8.41494	8.70094	8.46079	8.2941	8.43702	8.4968	8.50063	8.59503	8.80019	8.54326	8.75592	8.28155	8.60624	9.08579	8.36852	9.51167	9.17375	9.00531	9.04661	9.58453	8.8154	9.32048	9.23337	9.32175
LOX	9.71942	9.72296	9.77584	9.44717	9.52722	9.62069	9.44424	9.42031	9.68511	9.67061	9.72101	9.65402	9.8581	9.89333	9.99395	9.71648	9.60191	9.3324	9.48838	9.20087	9.16602	9.18996	10.3546	9.68132	10.1555	10.71	10.112	10.7437
MAT2A	10.7191	10.7371	10.8127	11.0988	10.7764	10.88	10.6255	10.6408	10.6637	10.3059	10.5103	10.6694	10.8899	10.8258	10.8316	10.7085	10.7027	11.0784	10.718	10.5389	10.2625	10.218	10.5879	11.0634	10.6653	9.52068	9.5057	8.9404
MCL1	9.13347	9.43362	9.05556	9.37177	9.28051	9.1864	9.26456	9.18577	8.72416	8.5562	8.75522	8.77669	9.1872	9.02553	9.32619	8.55271	9.12146	9.4433	9.18137	8.87616	9.10845	8.92305	8.92809	9.21217	9.00133	8.54356	8.38576	8.60014
MGEA5	10.6606	10.7221	11.1162	10.8531	10.7061	10.8092	10.825	10.7744	10.6785	10.5224	10.5174	10.7419	10.4322	10.5813	10.4889	10.6714	11.0601	11.1984	10.9704	11.5671	11.2476	11.3181	9.05679	9.72746	9.32048	10.1113	9.87537	9.63316
MRFAP1L1	10.3652	10.4588	10.4745	10.3222	10.5888	10.3431	10.7125	10.4122	10.4172	10.2287	10.326	10.4382	9.91385	10.1723	9.96362	10.3473	10.5797	10.6028	10.5505	10.6606	10.8268	10.6883	10.3087	10.4398	10.2547	9.91098	9.99514	9.8575
NDRG1	9.59837	9.38346	9.41578	9.47725	9.69725	9.68249	9.76582	9.82287	9.97847	9.78412	9.7019	9.54585	9.65292	9.85566	9.6225	9.48179	10.1207	10.0956	9.7013	11.6473	11.2132	11.4542	9.99226	10.1273	9.86796	10.8192	10.5522	11.2872
NEDD9	7.4064	7.28201	7.05352	7.56407	7.88065	7.6992	8.02955	7.78996	7.1833	7.46388	7.32686	7.75972	8.14887	8.13642	8.21135	7.7832	7.00066	7.1186	7.36044	6.88195	7.15222	6.91932	7.05534	7.06766	7.26578	8.19053	8.15116	7.76617
OAZ2	9.61114	9.38679	9.33008	9.04993	9.10417	8.10096	8.87082	8.81329	8.68297	8.64827	8.62789	9.0862	8.76873	8.85638	8.87163	8.92431	9.05679	9.42998	9.05556	9.94808	10.1825	9.22395	8.81503	9.33746	8.61024	8.35043	8.57043	8.48878
P4HA1	9.50297	9.27682	8.92707	9.60833	9.59122	9.51401	9.58713	9.32385	9.14044	9.48017	9.2809	9.75295	8.91124	9.46917	9.01071	9.84338	8.7995	8.88343	9.76202	10.3308	10.4514	10.4419	9.31301	8.93484	9.66904	10.4122	10.04	9.95913
PFKFB3	9.32432	9.31761	9.22395	9.25125	10.0915	9.93793	9.97602	9.73031	9.18501	9.07219	9.08812	9.08978	9.47671	9.59201	9.74259	9.90329	9.15742	8.65177	9.02406	10.3122	10.7691	11.1162	8.91855	8.17472	8.9858	9.85023	10.1792	9.86673
PGM2	8.27926	8.09484	7.91377	8.18734	8.36295	8.2436	8.5388	8.04781	8.08408	8.1907	8.10162	8.39903	8.20509	8.31422	8.11922	8.29296	7.60433	7.27774	7.96626	7.71843	7.72871	7.72548	7.73293	7.17034	8.23926	8.50413	8.39495	8.01811
PIGA	8.10901	8.03921	7.93169	8.04068	8.4422	8.20115	8.5304	8.15475	7.91784	8.19927	8.17285	8.49782	8.20291	8.34957	8.10074	8.53678	7.94326	8.05999	8.55874	8.43833	8.58459	8.48712	8.23907	7.91255	8.69508	9.6456	9.21359	9.12022
PLIN2	10.0788	9.92391	10.227	10.0616	10.1127	10.2355	10.2707	10.2355	10.3416	10.095	10.0689	9.99226	10.168	10.4316	10.4165	10.3383	10.2432	10.0059	10.0373	10.9216	10.85	11.1365	10.0419	9.70473	10.1346	10.6837	10.9924	10.7972
PLOD2	13.1622	12.8434	12.4468	13.0847	13.0137	12.7951	12.9758	12.551	12.5363	12.8821	12.8509	12.9758	12.475	12.8941	12.6754	12.8975	12.3079	12.4933	12.889	12.9211	13.4835	12.8305	12.8021	12.4916	12.9903	13.297	13.2418	13.116
PNN	8.68607	8.86256	8.92573	8.86088	8.72096	8.76873	8.81902	8.93428	8.64113	8.72485	8.73976	8.73914	8.75443	8.63995	8.69383	8.81438	9.11325	9.33706	9.24421	9.48079	9.36313	9.30823	8.91772	9.05043	8.92119	8.31287	8.57901	8.0826
PPFIA4	6.97536	6.65404	6.61622	6.64767	6.67547	6.70912	6.56872	6.55286	6.75716	6.73297	6.64778	6.70326	6.78387	6.70643	6.68705	6.70292	6.83544	6.79536	6.63734	8.09154	7.71667	7.70682	6.7773	6.70093	6.75586	7.516	7.42759	7.44593
PTGS2	7.05827	7.05301	6.68126	6.95795	7.35121	7.18906	8.00893	7.6255	7.21536	7.10995	7.15425	6.95485	7.07076	7.72271	7.46801	7.03402	6.95131	6.9712	6.9762	6.9213	7.04811	7.03991	6.98332	6.74605	7.15492	7.96242	7.54629	7.75592
RAD23B	9.90498	9.82354	9.63363	9.7409	9.93027	9.79519	9.85977	9.89235	9.67455	10.0102	9.93859	9.99749	9.80263	10.0674	9.90617	10.0089	9.32135	9.05942	9.53397	9.31468	9.63913	9.7038	9.51289	8.96084	9.72676	10.0866	10.0389	9.98296
RARA	8.68747	8.64645	8.8987	8.7786	8.91407	8.9587	8.83127	9.00007	8.52762	8.30523	8.20022	8.3456	8.70475	8.43521	8.53911	8.64797	8.47892	8.86865	8.28128	9.86673	9.56083	9.27032	8.39171	8.76631	8.01458	7.9011	8.01264	7.73268
RIOK3	10.0285	10.4811	10.2602	10.1301	10.3191	10.0828	10.395	10.2316	10.0539	10.1471	10.1079	10.1496	10.1934	10.102	10.3825	10.4071	10.0145	9.47546	9.82412	10.0431	10.0328	10.6587	9.88509	9.09386	9.79615	10.6898	10.1714	10.4752
RSBN1	7.7633	7.76289	7.5141	7.78429	7.73194	7.47014	7.65519	7.51343	7.65616	7.70562	7.64749	7.8946	7.2369	7.59081	7.37861	7.741	7.72457	7.46914	7.85867	8.08281	8.3363	8.2843	7.68719	7.30495	7.90913	8.58995	8.56981	8.06446
SAP30	8.76379	8.84677	8.65546	8.79222	8.96006	8.83386	9.05349	9.09296	8.89764	8.79692	8.9087	8.92084	8.448	8.68043	8.74254	9.11213	9.11003	8.39938	9.2727	9.75018	9.76903	10.3222	8.87359	7.99456	9.32712	9.83896	9.77721	9.97651
SERTAD1	9.09426	9.26688	9.14163	9.32432	9.29822	9.65219	9.45212	9.45212	8.69152	8.69593	8.66278	8.66592	9.16814	9.22725	9.23855	8.91519	8.95781	9.34652	8.88019	9.32751	9.35065	9.14201	8.82762	9.32048	8.98651	8.47164	8.47374	8.48107
SH3RF1	7.7858	7.89353	7.73962	7.91425	7.99626	8.35202	7.99257	8.06837	7.7422	7.87604	7.94051	7.9672	8.53582	8.4696	8.50107	8.04162	7.61117	7.7217	7.80515	7.4064	7.44839	7.22309	7.73047	8.16578	7.84931	9.11187	8.66771	8.68253
SIK1	7.10676	6.99561	6.986	7.1446	7.39793	7.38922	7.74437	7.89747	7.07229	7.28804	7.23938	7.152	7.7893	8.14248	7.90502	7.35575	7.09564	7.06015	6.98233	7.46461	7.13394	7.2408	7.32805	7.19994	7.2513	8.29839	7.89142	8.54942
SIX4	9.16273	9.20922	9.39783	9.1921	8.86754	8.65869	8.82473	8.9858	9.09255	8.7509	9.00979	9.15591	8.31714	8.73151	8.4927	8.3852	9.10591	9.31627	9.21077	9.57667	9.6587	9.50665	9.09896	9.2911	9.06343	8.4454	8.47428	8.41203
SLC2A1	10.8888	10.7702	10.6951	10.7342	11.1244	10.9834	10.8984	10.8743	10.5488	10.6857	10.6785	10.6319	10.7998	10.9846	10.8686	10.962	10.568	11.0438	10.9899	11.5656	11.7101	11.7162	10.9982	10.9437	10.9481	11.6787	11.8649	12.0466
SLC38A1	7.95743	8.05152	8.05365	8.23733	7.86866	8.05226	7.77748	7.86109	7.78341	7.96528	7.94664	8.05897	8.06278	8.16647	8.33019	8.12279	7.95673	8.06148	8.09484	7.76837	8.20488	7.98293	8.61654	8.58143	8.5582	8.77496	8.82202	8.68074
SLC3A2	10.1039	9.98367	10.0131	10.2107	9.86625	10.2082	9.56139	9.94493	9.91769	10.2893	10.0405	10.215	9.99514	10.0202	10.1934	9.97416	9.84228	10.2602	9.98174	10.0814	10.095	10.0363	10.2567	10.308	9.96362	10.6795	10.6495	10.8952
STARD13	9.05411	9.13637	9.01792	9.04319	9.06648	9.1872	8.94944	9.15277	9.17256	9.35936	9.36313	9.31411	9.51786	9.38302	9.6875	9.06757	8.8582	9.06164	8.87387	9.40828	9.21288	8.8741	8.7816	9.03465	8.62853	9.73896	9.76426	9.59122
TFRC	9.87243	9.71983	9.73091	10.1804	9.14805	9.14083	9.34772	9.08366	9.34244	9.50084	9.60191	9.4949	8.86088	9.35535	8.7904	8.83076	10.0431	10.3102	10.215	8.43881	8.41494	8.22013	9.86625	9.93736	10.163	8.54833	8.30033	8.50804
UAP1	10.4677	10.3343	10.0237	10.6645	10.476	10.429	10.1607	10.5095	10.1754	10.1039	10.2969	10.3774	10.2617	10.6501	10.5237	10.4157	9.59939	9.71983	10.0089	9.50235	10.1279	9.73091	10.5095	10.5012	10.5265	10.683	10.8492	10.6364
VASN	11.6473	11.4771	11.6894	11.7002	11.6586	11.7678	11.5495	11.7479	11.5152	11.5523	11.4007	11.3486	11.58	11.6075	11.9594	11.448	11.263	11.3776	10.9736	11.0866	11.1871	10.9834	11.4982	11.4178	11.4525	10.4398	10.7813	10.6132
VCAM1	8.59816	8.54356	8.66924	8.2722	8.92874	8.06537	9.26948	9.2365	9.29334	8.77437	9.06648	9.15277	8.65391	9.43037	9.08165	8.82978	7.93864	8.28408	8.08874	8.60473	8.30442	8.08582	8.92237	9.07405	9.11154	9.70972	9.42688	9.25689
VEGFC	9.31301	8.83778	8.74442	8.71195	8.95524	8.96084	8.85712	8.88126	9.0829	9.25365	9.02406	8.9404	9.08406	9.32712	9.44621	8.97255	8.89391	8.42204	8.69788	8.34303	8.98535	9.3252	9.61589	8.70348	9.23525	9.83395	10.117	9.94437
WDFY3	7.15142	7.13888	7.08096	7.16665	7.37645	7.2934	7.24696	7.23541	7.1177	7.08942	7.23519	7.10373	7.37838	7.22987	7.22921	7.1296	6.97659	7.09042	7.01309	7.19369	7.09394	7.17709	7.09745	7.14314	6.98532	7.83843	7.40206	7.78125
YEATS2	8.42794	8.48381	8.49625	8.38091	8.08058	8.5362	7.96289	8.2843	8.38622	8.3125	8.42226	8.45029	8.32908	8.27571	8.60922	8.12218	8.62204	9.1229	8.83297	9.37177	9.17328	9.24632	8.61255	8.88819	8.48352	9.52435	9.45651	9.49212

## Sheet: Fig4C
gene.name	2 normoxia glu_1	2 normoxia glu_2	2 normoxia glu_3	2 normoxia glu_4	2 hypoxia glu_1	2 hypoxia glu_2	2 hypoxia glu_3	2 hypoxia glu_4	2 normoxia NOG_1	2 normoxia NOG_2	2 normoxia NOG_3	2 normoxia NOG_4	2 hypoxia NOG_1	2 hypoxia NOG_2	2 hypoxia NOG_3	2 hypoxia NOG_4	6 normoxia glu_1	6 normoxia glu_2	6 normoxia glu_3	6 hypoxia glu_1	6 hypoxia glu_2	6 hypoxia glu_3	6 normoxia NOG_1	6 normoxia NOG_2	6 normoxia NOG_3	6 hypoxia NOG_1	6 hypoxia NOG_2	6 hypoxia NOG_3
ABCB6	8.24422	8.49117	8.34145	8.63474	8.25351	8.91047	8.11877	8.39868	8.37266	8.38091	8.33128	8.38576	8.31479	8.30085	8.61985	8.5582	8.56027	8.90941	8.64254	9.59688	9.29278	9.04289	8.74415	9.01792	8.52473	8.77276	8.67235	8.68352
ADM	11.9124	12.0376	11.9634	11.9889	12.4576	12.5217	12.2837	12.3079	11.9104	11.9082	11.7359	11.9225	12.4667	12.4395	12.5587	12.4239	11.9527	12.2288	12.4043	12.9298	13.2243	13.3314	12.5811	12.6513	12.4339	13.5335	13.7899	13.6096
ANKRD37	7.52144	7.54444	7.50881	7.51298	8.47033	8.46245	8.71226	8.34446	7.63135	7.65137	7.74062	7.52867	8.29732	8.44336	8.68471	8.74343	7.63802	7.3904	7.43389	9.46735	9.10055	9.63494	7.78286	7.53197	7.82005	9.53635	8.99799	9.80881
BRIX1	9.5355	9.58336	9.47185	9.77721	9.8311	9.80135	9.77624	9.54346	9.53447	9.68249	9.63715	9.32048	9.80073	9.99079	10.0774	9.59512	9.47604	9.13377	9.51975	8.48421	8.6656	8.89245	10.1471	9.49643	10.0089	9.78993	9.26364	9.65292
C10orf10	7.15581	7.39535	7.25771	7.36154	7.42285	7.5187	7.27277	7.40672	7.17078	7.07299	7.15408	7.37847	7.45706	7.31104	7.8856	7.55802	7.26868	7.24203	7.05521	8.46304	8.06169	7.74326	7.23014	7.3193	7.06988	8.35451	8.1298	8.74705
CYP1B1	11.6656	11.634	11.4629	11.3776	11.5656	10.9899	11.9992	11.2194	10.8867	11.1843	11.0613	11.6292	10.7474	11.0921	11.3123	11.3996	11.0248	10.647	11.3984	9.0908	9.34197	9.61379	10.0202	8.47991	10.5245	9.62603	10.144	8.97759
CYR61	11.4359	11.7648	11.3699	11.9703	11.474	11.7979	11.4389	11.2597	11.4149	11.9317	11.8241	11.8689	12.7986	12.5132	12.8996	11.7877	11.9829	12.1658	12.0011	11.3788	11.054	11.3218	12.3603	12.0889	12.3582	13.1843	12.8046	13.0892
DDIT4	10.1919	10.2115	10.258	10.1737	10.5835	10.6015	10.8052	10.7813	9.78412	9.98435	9.90993	9.57726	10.7172	10.7158	10.8963	10.4896	9.66853	10.2093	9.83955	12.0139	12.889	12.3801	10.2056	10.2729	10.027	12.1782	12.6319	12.3079
FAM43A	9.19409	9.34691	9.24154	9.42065	9.3354	9.22125	9.54996	9.01009	7.99123	8.11653	8.0342	8.1953	8.48519	8.27943	8.04464	8.79274	8.47835	8.89685	9.22577	6.95493	7.18586	6.96902	8.24475	8.25079	8.54147	6.89245	6.82476	6.89114
GADD45A	10.429	10.5789	10.3087	10.5999	10.4726	10.7619	10.6028	10.3631	10.3779	10.5058	10.7447	10.6645	11.0174	11.1785	11.0921	10.6616	10.7249	10.3957	10.6195	9.91327	9.94129	9.67363	11.0878	11.0032	11.0955	12.1814	11.5626	12.084
GDF15	8.4968	8.52564	8.54193	8.54228	8.65974	8.63125	8.68849	8.78228	8.93958	8.67516	8.67686	8.60201	9.6587	9.40105	9.69391	8.02131	7.69812	8.06278	7.73746	8.36655	8.68352	8.46107	8.77437	8.9414	8.88091	9.80881	9.75751	9.99346
IER3	11.6506	11.7454	11.6968	11.842	12.0996	11.8689	12.4956	12.4239	11.3123	11.4135	11.3316	11.5553	12.4181	12.5787	12.6974	11.2981	11.9723	12.1497	12.0032	12.504	13.4776	12.9942	12.1452	12.3193	12.1841	11.7801	12.9783	11.9169
IL1B	7.31299	7.35327	7.3087	7.19593	7.39835	7.35801	7.79521	7.71558	7.46011	7.31157	7.28361	7.58467	7.79521	8.09836	7.85512	7.13513	7.36775	7.38364	7.59524	6.67627	6.85253	6.86396	8.18544	7.75695	8.25158	7.35362	7.46953	7.35226
IL6	8.70508	8.79692	8.45706	9.06985	9.32751	9.22675	10.2009	9.94925	8.42932	8.91146	8.73005	8.81723	10.9235	11.5382	11.0723	8.37995	7.80071	7.99236	8.23926	7.17358	6.99934	7.31782	8.51582	8.24337	8.3788	9.66853	9.75295	9.51635
IRF1	10.7792	10.807	11.0531	10.9736	11.3273	11.1415	11.1256	11.1489	10.5294	10.3926	10.2158	10.3537	10.6082	10.5429	10.2691	10.7053	10.2747	9.95076	10.1603	9.2371	9.0718	9.1673	10.429	10.227	10.2412	9.0325	9.04357	8.88864
LRRC17	9.19487	8.97217	9.24668	8.73877	9.04628	8.87325	9.06947	9.18265	9.18881	8.93618	9.08203	9.00854	9.14805	8.98963	8.90941	8.99035	9.56471	9.32048	9.0479	10.1674	9.76478	10.022	9.06724	9.01749	9.05318	9.36068	9.39824	9.44525
MBP	10.2886	10.3449	10.4643	10.2739	10.3652	10.09	10.4786	10.5081	10.3271	10.4514	10.2865	10.5207	10.3075	10.4054	10.227	10.2241	10.3169	10.4405	10.6123	9.78933	9.87243	9.64204	10.2026	10.2323	10.4573	9.92093	10.0012	9.90617
NDRG1	9.59837	9.38346	9.41578	9.47725	9.69725	9.68249	9.76582	9.82287	9.97847	9.78412	9.7019	9.54585	9.65292	9.85566	9.6225	9.48179	10.1207	10.0956	9.7013	11.6473	11.2132	11.4542	9.99226	10.1273	9.86796	10.8192	10.5522	11.2872
PLEKHA2	8.11677	8.02154	7.91947	7.92554	7.98313	8.1618	8.26723	8.05686	7.92554	7.93418	7.99899	8.00746	8.119	8.15162	8.02989	8.3207	7.88309	7.85175	7.80374	8.88302	8.61565	8.62789	8.02183	8.16731	8.20381	8.65108	8.46107	8.52342
RARA	8.68747	8.64645	8.8987	8.7786	8.91407	8.9587	8.83127	9.00007	8.52762	8.30523	8.20022	8.3456	8.70475	8.43521	8.53911	8.64797	8.47892	8.86865	8.28128	9.86673	9.56083	9.27032	8.39171	8.76631	8.01458	7.9011	8.01264	7.73268
RCAN1	10.3222	10.3725	10.1607	10.5453	10.3287	10.4135	10.5181	10.449	9.73091	9.74854	10.0389	10.1837	10.2572	10.5309	10.5103	10.4366	10.4405	10.9453	11.018	9.26138	10.0389	9.72994	9.54346	9.56385	10.0053	10.2349	10.3725	9.98435
RFX7	9.47502	9.6517	9.25365	9.65984	9.55295	9.2994	9.38302	9.31411	9.63232	9.71272	9.70585	9.81663	8.65233	9.11431	8.53097	9.39924	9.5355	9.47725	9.64258	10.3765	10.2691	10.0528	9.56233	9.5862	9.7971	10.3645	10.1009	9.88306
RHOB	9.21134	8.83333	9.01749	9.67061	9.77065	9.97985	10.0089	10.3191	8.51516	8.4786	8.40431	8.74176	9.50415	10.0095	9.8079	9.2793	8.82376	8.69038	8.64827	8.39052	7.91694	8.07334	9.41094	9.06573	9.12218	8.1157	7.59318	8.43062
RNF24	7.91154	7.795	7.93937	8.0324	7.79778	8.04824	7.9545	8.13146	7.91134	7.97565	8.02154	7.85973	8.20586	7.96263	8.21635	7.88254	7.70682	8.05686	7.86896	9.02868	9.22241	8.75286	7.89117	8.0738	7.55816	8.44686	8.72124	8.49237
SAP30	8.76379	8.84677	8.65546	8.79222	8.96006	8.83386	9.05349	9.09296	8.89764	8.79692	8.9087	8.92084	8.448	8.68043	8.74254	9.11213	9.11003	8.39938	9.2727	9.75018	9.76903	10.3222	8.87359	7.99456	9.32712	9.83896	9.77721	9.97651
SEMA4B	7.67129	7.50338	7.76696	8.01032	7.84362	7.68515	7.65302	8.24446	7.86772	7.45939	7.53317	7.75633	7.77621	7.84118	7.72961	7.65895	7.7652	8.01935	7.77553	8.69099	8.57214	8.31623	7.7031	8.30747	7.76737	7.8466	8.11852	8.32681
SERPINE1	11.6626	11.9225	11.9182	12.0907	11.6644	11.7273	11.5366	11.3023	11.4066	11.8995	11.6473	11.7038	12.0165	11.9952	12.26	11.6829	11.4164	11.3955	11.2981	10.6082	10.4382	10.7895	12.02	11.5118	11.9703	11.856	11.9037	11.9209
SIPA1L2	7.89191	7.96817	8.08651	7.80323	8.03271	7.84118	8.15208	8.27623	7.99385	7.89156	8.01625	7.91513	8.00496	8.06551	8.02607	7.97789	8.40268	8.48942	8.10427	7.78377	7.54492	7.35362	8.00057	8.45908	8.0959	7.81073	7.55691	7.83408
SLC20A1	11.8387	11.8313	11.7422	11.9992	11.6521	11.863	11.6765	11.7752	11.1566	11.2098	11.342	11.532	11.5208	11.7942	11.9811	11.1256	11.0225	11.8649	11.4259	10.7947	10.7053	10.4427	11.7023	11.8596	11.5537	11.2144	11.3032	10.9428
SLC2A3	10.4983	10.6637	10.6714	10.6686	11.0559	11.0135	11.0113	11.2032	10.3362	10.5619	10.4767	10.6364	11.4771	11.4887	11.2643	10.5309	10.5088	10.8184	10.5969	11.4708	11.2315	11.355	10.5103	10.8435	10.4172	11.8442	11.589	11.7632
SYTL2	9.75684	9.78027	9.9727	9.39824	9.85977	10.0285	10.0095	9.89588	10.1401	10.195	9.96079	9.74376	9.9806	9.96785	10.2447	9.83835	10.227	9.89779	9.87872	11.0473	10.7437	10.7257	9.44381	10.1279	9.57771	10.8678	10.6262	11.0191
TIPARP	9.87308	9.61379	9.79452	9.67889	9.75833	10.058	9.8311	9.64204	9.21288	9.28307	9.22034	9.33323	9.38444	9.56927	9.67528	9.30446	9.77239	9.77974	10.0573	8.61522	8.70405	8.64797	9.39469	9.32385	9.41449	8.85007	8.66732	8.79869
VPS37D	7.57644	7.75722	7.81213	7.62971	7.6922	7.74368	7.68858	7.69254	7.7633	7.55788	7.71235	7.70886	7.53354	7.47748	7.60087	7.65646	7.93214	8.23786	7.84859	8.68747	8.67614	8.50309	7.75511	8.19776	8.10961	8.26206	8.15848	8.32831

## Sheet: Fig4D
gene.name	2 normoxia glu_1	2 normoxia glu_2	2 normoxia glu_3	2 normoxia glu_4	2 hypoxia glu_1	2 hypoxia glu_2	2 hypoxia glu_3	2 hypoxia glu_4	2 normoxia NOG_1	2 normoxia NOG_2	2 normoxia NOG_3	2 normoxia NOG_4	2 hypoxia NOG_1	2 hypoxia NOG_2	2 hypoxia NOG_3	2 hypoxia NOG_4	6 normoxia glu_1	6 normoxia glu_2	6 normoxia glu_3	6 hypoxia glu_1	6 hypoxia glu_2	6 hypoxia glu_3	6 normoxia NOG_1	6 normoxia NOG_2	6 normoxia NOG_3	6 hypoxia NOG_1	6 hypoxia NOG_2	6 hypoxia NOG_3
ABL1	10.0083	10.0214	10.1817	10.1708	10.2801	10.2806	10.233	10.495	10.2801	10.4588	10.2294	10.4009	10.3704	10.409	10.0828	10.0674	9.88252	10.4165	9.79337	10.3926	10.53	10.0341	10.1201	10.6082	10.0694	10.6645	10.7861	10.4595
ABL2	7.0844	7.14952	7.30896	7.21378	7.19205	7.43493	7.28326	7.2838	7.10811	7.39835	7.50965	7.72663	8.12903	7.60118	7.77914	7.46691	7.35951	7.50488	7.41439	7.44823	7.00691	7.29532	7.45664	7.59737	7.30015	9.3028	8.11419	9.35673
ADAM9	7.69331	7.65067	7.71667	7.54238	7.63352	7.57902	7.68081	7.68398	7.80758	7.94962	7.80208	7.72383	7.83803	7.59211	7.83722	7.82612	7.58608	7.44823	7.65285	7.46255	7.32141	7.42325	7.687	7.64254	7.71049	8.26449	8.1205	8.25832
ADAMTS1	10.6028	10.7493	10.5699	10.7637	10.6714	10.7926	10.5735	10.7125	10.5749	11.1922	10.9748	11.0578	11.49	11.159	11.7514	10.8316	10.6296	10.6187	10.5273	10.0846	9.94493	10.2299	10.8867	10.6923	10.8591	12.0725	11.8187	12.2224
ADM	11.9124	12.0376	11.9634	11.9889	12.4576	12.5217	12.2837	12.3079	11.9104	11.9082	11.7359	11.9225	12.4667	12.4395	12.5587	12.4239	11.9527	12.2288	12.4043	12.9298	13.2243	13.3314	12.5811	12.6513	12.4339	13.5335	13.7899	13.6096
AKR1C3	9.40621	9.21043	9.70424	9.3028	9.68172	9.28885	9.65402	9.55072	9.87123	9.49212	9.42814	9.35155	9.24632	9.4494	9.269	9.459	10.0512	9.70325	9.77115	10.093	9.6415	9.92818	9.19846	8.94179	9.3324	8.95258	8.83127	9.0805
ALDH3A2	9.52435	9.55508	9.15978	9.4162	9.51512	9.39346	9.62124	9.40053	9.57864	9.3722	9.19487	9.24001	9.38584	9.14431	9.14837	9.1703	9.53447	9.70008	9.50821	9.28569	9.39055	9.42459	8.72124	8.25575	8.66924	8.32855	8.70094	8.34331
ANKRD1	8.21635	8.67551	8.07307	8.50344	8.51609	8.55682	8.37266	8.29358	8.08208	8.55434	8.45093	8.65329	8.61222	9.10765	8.93034	8.89304	8.07733	8.16301	8.35903	7.82202	8.42607	7.76196	9.56139	9.63814	9.52284	9.77721	9.59837	9.87606
ANKRD37	7.52144	7.54444	7.50881	7.51298	8.47033	8.46245	8.71226	8.34446	7.63135	7.65137	7.74062	7.52867	8.29732	8.44336	8.68471	8.74343	7.63802	7.3904	7.43389	9.46735	9.10055	9.63494	7.78286	7.53197	7.82005	9.53635	8.99799	9.80881
APOL2	8.30923	7.96153	8.31422	8.24568	8.10804	8.31392	7.95925	8.50166	8.05881	7.66828	8.05202	8.0196	8.03368	8.02798	7.81677	8.07715	8.43006	8.81438	8.30287	8.30257	8.20684	7.97645	7.94281	8.31158	7.76781	7.30073	7.62234	7.38244
ARHGAP24	9.45696	9.44424	9.60283	9.17545	9.59072	9.29691	9.47546	9.3137	9.67061	9.39882	9.48671	9.36248	9.46976	9.1872	9.57107	9.47913	9.19526	8.82606	9.06449	8.65108	9.05713	9.44094	9.32619	8.73302	9.17452	9.71512	9.72352	9.68948
BCAR3	9.86441	9.98296	9.88758	9.77239	10.2188	10.3196	10.0373	10.0982	9.72185	9.94322	10.0077	9.74155	10.3765	10.2572	10.5988	10.0059	9.65402	9.31248	9.54117	9.07405	9.85422	9.88629	10.3217	9.59374	10.3537	10.6353	10.8435	10.5632
BCL6	8.81156	8.73945	8.91578	8.9414	8.85972	8.66243	8.94589	8.97998	9.17977	9.16994	9.36111	9.20784	9.30493	9.28144	9.5699	8.92809	9.47951	9.37927	9.1087	9.85422	9.59429	9.71603	9.45303	9.60237	9.37779	10.2989	10.1186	10.4149
BDNF	8.65837	8.70035	8.46929	8.87891	9.04437	9.06023	9.40934	9.16696	8.81468	9.16328	9.26138	9.41206	10.0961	10.2663	10.3594	8.9862	8.37698	9.04554	9.17545	8.20827	8.47751	8.07715	9.45464	9.41004	9.14584	10.1645	10.2835	10.0668
BTAF1	8.63375	8.74254	8.60955	8.78742	8.80271	8.76379	8.77132	8.63404	8.80692	8.84612	8.78632	8.87545	8.16445	8.83411	8.4422	8.71646	8.6053	8.57654	8.70348	8.80221	9.11843	9.16994	8.68437	8.5732	8.73232	9.35115	9.5699	9.08366
BTBD3	9.0475	8.66009	8.55496	8.71673	8.74742	8.79081	8.4938	8.6075	8.73037	8.89829	8.71098	8.67583	8.8911	9.01877	9.15742	8.77237	8.44286	8.4315	8.82606	8.41072	8.62676	8.58843	8.89144	8.58529	8.68166	9.41971	9.31562	9.28969
BTG1	11.3281	11.4375	11.3573	11.3507	11.329	11.1186	11.6874	11.207	11.6737	11.4858	11.5943	11.5258	11.3073	11.3206	11.4109	11.3093	11.1723	10.6163	11.0601	11.3404	10.9715	11.615	11.0399	10.3825	11.117	11.8264	11.4418	11.871
C10orf10	7.15581	7.39535	7.25771	7.36154	7.42285	7.5187	7.27277	7.40672	7.17078	7.07299	7.15408	7.37847	7.45706	7.31104	7.8856	7.55802	7.26868	7.24203	7.05521	8.46304	8.06169	7.74326	7.23014	7.3193	7.06988	8.35451	8.1298	8.74705
C7orf55	9.21324	9.41501	9.51786	9.33042	9.38545	9.29647	9.60882	9.35155	9.66567	9.207	9.45212	9.41351	9.58713	9.50034	9.47951	9.67061	9.76953	9.63814	9.66236	9.34469	9.16328	9.24335	9.36641	9.21043	9.23299	8.99454	9.01877	9.26364
CASP2	10.0846	10.215	10.1113	9.86564	9.91835	9.95838	9.99395	9.83349	9.99645	10.0244	10.0635	9.98501	10.058	9.80325	10.0846	9.98914	10.168	10.4183	10.0363	10.2959	10.4114	10.1435	9.61379	9.92818	9.72352	9.58453	9.72507	9.50821
CCDC59	9.84699	10.1273	9.92986	10.0533	10.0866	10.0874	10.117	9.87537	10.0654	10.0285	10.0412	10.0145	9.89831	10.1409	10.0858	9.97985	9.66458	9.1883	9.98634	9.54239	9.47399	9.71648	10.1842	9.42357	10.4017	10.4752	10.3565	10.4078
CCNG2	8.36357	8.22155	8.05476	7.97602	8.39528	7.97165	8.49782	8.12188	8.03576	8.4386	8.29175	8.43414	8.05133	7.96377	7.89935	8.50197	8.20381	7.32607	8.31509	8.36758	8.27926	8.92501	7.85894	7.17899	8.48816	9.20578	8.95403	8.83526
CEBPB	11.388	11.1374	11.1543	11.4221	11.4525	11.2684	11.7057	11.4599	11.3045	11.3927	11.263	11.4123	11.5979	11.6537	11.656	11.1468	11.054	11.0449	11.0104	10.9044	10.8822	11.0174	11.448	11.2132	11.6737	11.9241	11.6221	11.7752
CHIC2	10.6163	10.6436	10.614	10.9109	10.7537	10.5167	10.757	10.825	10.6179	10.7609	10.6907	10.7619	10.8878	10.9127	11.3573	10.6281	10.2207	10.0395	10.2587	10.5167	10.7955	10.7515	10.5027	10.112	10.6296	11.3732	11.2902	11.2098
COASY	9.60495	9.62716	9.74502	9.63232	9.67294	9.76824	9.5862	9.58975	9.59788	9.55814	9.48723	9.4231	9.62812	9.50415	9.33872	9.66853	9.91769	10.1293	9.80263	9.74376	9.85698	9.36426	9.70424	10.1027	9.67405	9.22905	9.50717	9.35262
CSTF3	8.92501	9.16428	9.23337	9.0168	9.27905	9.13095	9.14454	9.21826	9.27787	9.25203	8.92874	9.0902	9.02912	9.16365	9.21748	9.29986	9.09224	8.83604	9.10955	8.39679	8.23881	8.70227	8.95258	8.52636	8.97691	8.30085	8.28693	8.42763
CYP1B1	11.6656	11.634	11.4629	11.3776	11.5656	10.9899	11.9992	11.2194	10.8867	11.1843	11.0613	11.6292	10.7474	11.0921	11.3123	11.3996	11.0248	10.647	11.3984	9.0908	9.34197	9.61379	10.0202	8.47991	10.5245	9.62603	10.144	8.97759
CYR61	11.4359	11.7648	11.3699	11.9703	11.474	11.7979	11.4389	11.2597	11.4149	11.9317	11.8241	11.8689	12.7986	12.5132	12.8996	11.7877	11.9829	12.1658	12.0011	11.3788	11.054	11.3218	12.3603	12.0889	12.3582	13.1843	12.8046	13.0892
CYTH2	7.66231	7.42503	7.59637	7.58047	7.4713	7.30522	7.17618	7.38961	7.53963	7.2995	7.23621	7.38737	7.03745	7.12457	7.09885	7.18667	8.05266	8.65017	8.02989	8.58362	8.66372	8.37938	7.14863	7.2338	7.12681	6.96776	7.25048	6.93055
DAPK1	8.70475	8.69593	8.87649	8.81503	8.82606	8.93275	8.97798	8.89559	8.70814	8.6604	9.09052	8.53764	9.00203	8.84612	9.00603	8.66372	9.72296	9.44525	9.56233	8.64856	8.34676	9.33569	9.18265	8.73121	9.18614	8.23926	8.30498	8.58423
DDIT4	10.1919	10.2115	10.258	10.1737	10.5835	10.6015	10.8052	10.7813	9.78412	9.98435	9.90993	9.57726	10.7172	10.7158	10.8963	10.4896	9.66853	10.2093	9.83955	12.0139	12.889	12.3801	10.2056	10.2729	10.027	12.1782	12.6319	12.3079
DKK1	9.05993	9.17077	9.16328	9.49164	9.21043	9.25334	9.16328	8.77602	9.61537	10.1574	10.0533	9.84047	9.68849	9.51231	9.82466	9.6834	9.15231	8.61306	9.37362	8.6656	8.30142	8.97217	10.2418	8.61654	10.1127	11.0921	10.6898	11.1058
DNAJB1	8.08554	7.9784	8.13486	8.00115	8.15525	8.10074	8.18656	8.1298	7.94855	7.89935	7.97321	7.80641	7.76394	7.72763	7.92474	7.90218	8.15961	8.63209	8.21791	8.44486	8.45656	8.36732	7.92554	8.32706	8.01264	7.66031	7.77509	7.68184
DNAJB9	8.45885	8.20855	7.70682	8.13642	8.29079	8.1811	8.31822	7.99385	8.54764	8.97019	8.82169	9.09296	8.2381	8.52955	8.34518	8.119	7.80568	7.61117	8.37666	7.91581	8.08774	7.86342	9.41903	8.4315	9.34305	10.1688	9.93736	9.57571
DUSP1	11.3857	11.1843	10.6645	11.6234	11.7302	11.8264	12.0672	11.9913	10.8538	10.8984	10.7002	11.1631	12.0862	12.4874	12.3956	10.8994	10.7211	10.1894	11.1984	10.0966	10.6336	11.329	11.4135	10.4157	11.7002	12.4493	12.5755	12.6633
DUSP10	7.88395	7.88048	7.82612	7.78473	7.89616	7.89276	7.89711	8.02536	8.24781	8.00766	8.15339	8.08208	8.32291	8.44372	8.36675	7.63898	7.41332	7.38442	7.49456	7.51311	7.58239	7.72287	7.88958	7.69331	8.01733	8.39656	8.43062	8.64171
EDN1	9.00317	9.25884	8.85903	9.26404	9.32048	9.95787	9.47126	9.12705	8.8201	9.4878	9.22518	9.14133	10.9399	10.6714	10.7199	9.4059	8.42879	8.99152	8.76348	8.44708	8.29561	7.63263	9.19526	9.90129	8.83297	9.4988	9.36497	9.11325
EIF5	8.94624	9.14837	9.20138	9.10381	9.53738	9.20499	9.63864	9.37872	9.63316	9.6846	9.46618	9.35439	9.50618	9.55541	9.45696	9.50717	9.01792	8.11852	8.82978	8.16445	8.1907	8.96275	9.74854	8.17369	9.68132	9.64803	9.46557	9.41681
EMP1	11.0784	11.0032	10.8888	11.1143	11.2144	10.951	11.2107	11.1556	10.9748	10.829	10.878	10.9333	10.9481	11.2042	11.1961	10.8163	10.2307	10.5012	10.8994	9.99514	10.6931	10.4183	10.9001	10.2447	11.0878	11.2514	11.4453	11.0756
ENC1	8.81329	8.91926	8.55352	8.94537	8.67551	9.16365	8.67646	8.57901	8.35227	8.89991	8.70035	8.88819	9.2153	9.48723	9.70008	8.64113	7.91581	8.22624	8.07027	7.60101	7.90371	7.54145	8.41857	8.7995	8.5388	9.00891	9.11543	8.94451
FAM43A	9.19409	9.34691	9.24154	9.42065	9.3354	9.22125	9.54996	9.01009	7.99123	8.11653	8.0342	8.1953	8.48519	8.27943	8.04464	8.79274	8.47835	8.89685	9.22577	6.95493	7.18586	6.96902	8.24475	8.25079	8.54147	6.89245	6.82476	6.89114
FBXL18	9.90189	10.0689	10.0674	9.85325	10.1969	10.0451	9.98112	9.82412	9.92763	9.82287	9.96511	9.76582	9.8362	9.74854	9.42357	9.85698	10.1373	10.3504	10.3852	10.0089	9.99395	9.67122	9.78077	9.76765	9.77239	8.63795	8.89144	8.93379
FHL2	13.0137	12.8227	12.8401	13.065	13.01	13.1519	13.1345	12.7618	12.9324	12.8434	12.9829	12.9871	13.0933	13.065	13.0963	13.1223	12.7467	12.6131	12.7365	12.3439	12.563	12.4956	12.927	12.7308	13.1956	13.3922	13.2632	13.2312
GADD45A	10.429	10.5789	10.3087	10.5999	10.4726	10.7619	10.6028	10.3631	10.3779	10.5058	10.7447	10.6645	11.0174	11.1785	11.0921	10.6616	10.7249	10.3957	10.6195	9.91327	9.94129	9.67363	11.0878	11.0032	11.0955	12.1814	11.5626	12.084
GDF15	8.4968	8.52564	8.54193	8.54228	8.65974	8.63125	8.68849	8.78228	8.93958	8.67516	8.67686	8.60201	9.6587	9.40105	9.69391	8.02131	7.69812	8.06278	7.73746	8.36655	8.68352	8.46107	8.77437	8.9414	8.88091	9.80881	9.75751	9.99346
GLIS3	8.53097	8.66176	8.47012	8.87359	8.38756	8.63552	8.4345	8.42822	8.46607	8.64885	8.50283	8.48079	8.56297	8.83266	8.63098	8.75414	7.98197	8.20556	8.2123	8.30033	8.7673	8.34805	8.22491	8.38696	8.04414	8.95212	9.0475	9.09188
GPX8	10.0544	10.018	10.0874	10.0909	9.8378	10.131	10.0595	9.91502	10.1346	10.1645	10.2593	9.84277	9.94654	9.9392	9.81472	10.1804	10.8447	11.1686	10.7906	11.0191	11.0547	10.4299	10.244	11.1809	10.256	9.99149	10.6694	9.95307
HIST1H2BD	9.07704	8.99259	9.07252	8.78861	8.98192	8.82841	9.09154	9.07444	9.21359	8.63125	8.96006	8.99573	8.81243	8.89559	8.9087	8.77636	9.35741	9.31016	9.24856	9.22675	9.22365	9.26778	8.63375	8.93836	8.93173	8.39938	8.46799	8.51412
HMGCS1	10.9044	10.7598	10.8435	11.0486	11.0978	11.1711	10.9453	11.0921	10.4903	10.8209	10.548	10.7501	11.2207	11.1286	10.9748	10.7854	11.4965	11.9124	11.2252	11.2225	10.9947	10.647	11.1265	11.5019	11.0353	10.8918	10.0956	10.8686
HSPA5	9.31248	9.37712	9.49974	9.34652	9.12644	9.33652	9.11981	9.06271	9.60833	9.92242	9.81368	9.77541	9.82466	9.92629	9.95787	9.3119	8.78395	9.37712	8.56902	9.57259	9.6846	9.28969	10.8567	11.0092	10.9009	10.9899	10.8984	10.9276
IDH1	10.316	10.082	10.1192	9.65762	10.2432	9.94186	10.0451	10.1985	10.1367	10.0752	10.3336	9.84499	9.94186	9.95249	10.3209	10.0915	10.1286	9.94076	9.98914	9.43625	9.4059	9.94724	10.1136	9.2455	9.76009	9.49212	9.27905	9.46865
IFIT1	9.21288	8.96552	9.01877	8.89525	9.07525	8.87722	8.85744	9.0785	8.92989	8.51038	8.86217	8.75592	8.45407	8.34235	8.26159	8.72225	9.21288	8.70405	8.71888	8.63287	8.27386	8.57901	8.75389	7.97962	8.39195	7.45063	7.41412	7.60057
IFIT3	8.38349	8.59093	8.67081	8.43323	8.68003	8.52922	8.47012	8.41921	8.2116	8.13965	8.30116	8.10519	8.02878	7.90252	7.75907	8.24641	8.6433	8.61945	8.35014	8.58459	8.4483	8.12218	8.03041	8.3739	7.95816	7.85707	7.80034	7.70433
IFT20	9.34515	9.27301	9.269	9.13514	9.00091	8.98878	9.41971	9.44621	8.93586	8.92948	8.93379	9.12675	9.28691	8.88931	9.25091	9.22874	9.2476	8.87754	9.26179	8.63617	8.77825	9.03086	8.36412	8.27601	8.48581	8.39561	8.52564	8.46754
IGFBP1	8.60243	8.51928	8.64987	8.36655	8.61493	8.24667	9.0558	9.05849	8.52636	8.47585	8.40679	8.73345	8.66897	8.85527	8.91456	8.18756	8.02898	7.98553	8.58797	7.85942	8.01625	8.14272	8.44428	7.3969	8.62079	8.88931	9.10675	8.8729
IL6	8.70508	8.79692	8.45706	9.06985	9.32751	9.22675	10.2009	9.94925	8.42932	8.91146	8.73005	8.81723	10.9235	11.5382	11.0723	8.37995	7.80071	7.99236	8.23926	7.17358	6.99934	7.31782	8.51582	8.24337	8.3788	9.66853	9.75295	9.51635
IL7R	8.18244	8.06924	8.26359	8.13561	8.22758	8.39095	8.15162	8.02017	8.1157	8.21916	8.06095	8.21382	8.28128	8.44051	8.49034	8.36168	7.28568	7.35106	7.25545	7.4211	7.54555	7.55056	7.48898	7.32773	7.61662	8.13373	7.96445	7.94905
IRF1	10.7792	10.807	11.0531	10.9736	11.3273	11.1415	11.1256	11.1489	10.5294	10.3926	10.2158	10.3537	10.6082	10.5429	10.2691	10.7053	10.2747	9.95076	10.1603	9.2371	9.0718	9.1673	10.429	10.227	10.2412	9.0325	9.04357	8.88864
IRS2	8.91047	8.87891	8.59864	8.77071	8.73976	8.70475	8.81694	8.73083	8.73371	9.07935	9.17591	9.04554	9.18337	9.54117	9.3962	8.77104	9.22475	8.91024	9.25334	8.1509	8.17445	8.99337	9.49754	8.4927	9.61698	10.3497	10.0165	10.2129
JMJD1C	9.10791	9.12395	9.12358	9.02784	9.11661	9.00046	9.13827	9.20411	9.05043	9.12022	9.05411	9.04468	8.8964	9.03685	9.21435	8.95781	9.20411	8.63404	9.01499	8.63995	8.74657	9.2973	8.86334	8.22624	8.95781	9.86625	9.6225	9.68849
KIF20A	9.67016	9.28386	9.49643	9.11325	9.44621	9.49366	9.50034	9.60882	9.67171	9.5057	9.59981	9.32432	9.35834	9.11843	9.38302	9.35936	9.71338	9.42357	9.55384	9.35535	9.08812	9.69499	9.49924	8.72416	9.1586	8.87616	8.71033	9.23902
LDLR	11.6737	11.7359	11.5495	11.6248	11.7454	11.7038	12.1154	11.9182	11.6278	11.7238	11.6359	11.615	11.6586	11.8649	11.7787	11.6234	12.1039	11.871	11.9182	11.8138	11.5019	11.4948	12.0067	11.8313	11.8403	11.1131	11.0685	11.4259
LIMA1	10.2995	10.3749	10.1564	10.4033	10.1429	10.2691	9.94724	10.1401	10.1517	10.3976	10.5049	10.4752	9.31995	10.3102	10.0263	10.1127	9.84821	9.84277	10.3456	9.92155	10.1596	10.1778	10.4017	9.82797	10.3375	10.7172	10.7895	10.5181
LONP1	8.63182	8.40056	8.47033	8.9833	8.41494	8.70094	8.46079	8.2941	8.43702	8.4968	8.50063	8.59503	8.80019	8.54326	8.75592	8.28155	8.60624	9.08579	8.36852	9.51167	9.17375	9.00531	9.04661	9.58453	8.8154	9.32048	9.23337	9.32175
LOX	9.71942	9.72296	9.77584	9.44717	9.52722	9.62069	9.44424	9.42031	9.68511	9.67061	9.72101	9.65402	9.8581	9.89333	9.99395	9.71648	9.60191	9.3324	9.48838	9.20087	9.16602	9.18996	10.3546	9.68132	10.1555	10.71	10.112	10.7437
LPXN	7.60087	7.61948	7.77108	7.82612	7.68929	7.64554	7.71488	7.66049	7.89156	8.00893	8.02246	7.99059	7.57657	7.85639	7.5533	7.71544	7.91112	7.93041	8.00538	8.17584	8.04095	8.036	8.20939	8.02367	8.15162	8.76873	8.56131	8.64081
MCL1	9.13347	9.43362	9.05556	9.37177	9.28051	9.1864	9.26456	9.18577	8.72416	8.5562	8.75522	8.77669	9.1872	9.02553	9.32619	8.55271	9.12146	9.4433	9.18137	8.87616	9.10845	8.92305	8.92809	9.21217	9.00133	8.54356	8.38576	8.60014
MEF2D	8.26533	8.39994	8.5754	8.19844	8.7716	8.44313	9.10916	8.82872	8.39195	8.26159	8.17055	8.3372	8.61453	8.65233	8.46304	8.30202	8.33572	8.23762	8.36274	8.57822	8.39938	8.46851	7.652	7.90397	7.93187	7.61876	7.64749	7.53829
MET	9.34732	9.44674	9.34515	9.49366	9.08203	9.26778	9.0718	9.23579	9.15591	9.32385	9.16696	9.34732	9.01749	9.43739	9.34426	9.33569	8.92989	9.43474	9.1883	9.34144	9.66033	9.49643	9.36717	9.66374	9.59688	9.95181	9.72938	9.95726
MIDN	8.59612	8.61914	8.59333	8.60502	8.95095	9.32819	8.9862	9.3222	8.24475	8.16897	8.23982	7.98761	8.68575	8.74998	8.68193	8.66958	8.26495	8.57343	8.32594	7.83206	8.27943	7.64472	8.26183	8.93556	8.51302	7.25139	7.05464	7.09698
MKKS	8.72004	8.62422	8.83449	8.54695	8.92646	8.78125	8.73517	8.80529	8.68352	8.60201	8.58337	8.60407	8.50504	8.62456	8.33397	8.58168	8.9075	9.25036	8.72375	8.98108	9.09458	8.77901	8.6075	8.80094	8.66145	8.02878	8.33097	8.08128
MLKL	8.86798	8.91347	8.97336	8.94762	8.8528	9.23855	8.94005	8.97217	9.06685	8.89245	8.92352	9.04628	9.13011	9.02824	8.85455	8.8528	9.07822	9.63552	9.22938	8.8464	9.06055	8.67894	8.66958	9.06757	8.82169	8.4927	8.76208	8.39021
MYC	9.90389	9.69191	9.64449	9.84125	10.0064	10.0544	9.81529	9.75509	9.55235	9.86796	10.1638	9.6307	10.5019	10.429	10.5709	9.42688	9.13637	8.7092	9.42268	8.44313	8.24905	8.88343	10.3497	8.9862	10.1703	11.2411	10.9437	11.4508
NDRG1	9.59837	9.38346	9.41578	9.47725	9.69725	9.68249	9.76582	9.82287	9.97847	9.78412	9.7019	9.54585	9.65292	9.85566	9.6225	9.48179	10.1207	10.0956	9.7013	11.6473	11.2132	11.4542	9.99226	10.1273	9.86796	10.8192	10.5522	11.2872
NFIL3	8.51873	8.58529	8.5334	8.55939	8.69633	8.74624	8.94451	9.22241	8.54605	8.61945	8.50924	8.53993	8.7995	8.95463	8.85861	8.73005	8.32932	8.0826	8.15985	8.2307	8.52762	8.77804	8.50477	8.28533	8.41038	9.11843	8.8535	9.43087
NFKBIA	9.8439	9.95363	9.88252	9.76765	10.195	9.59122	10.5334	10.5963	10.4183	10.0305	10.1073	9.72451	10.163	10.7993	9.66458	9.95662	10.1265	10.1694	10.0603	10.3456	10.1401	10.0389	9.74259	10.2404	9.4606	9.47671	9.43901	9.30592
NFKBIZ	7.96512	7.85114	7.76473	7.9216	8.05832	7.88958	8.76124	8.58764	8.05295	8.00746	8.17007	8.46221	8.82473	9.03215	8.5754	7.79796	7.91154	8.11627	8.33162	7.89794	7.74694	7.55738	7.62706	8.05133	8.12026	9.69141	8.91485	8.90941
NGF	8.66701	8.74684	8.6327	9.21171	8.85154	9.17256	8.67756	8.80496	8.62456	8.61222	8.60014	8.74117	9.45145	9.3028	9.42166	8.93065	8.86088	9.31468	8.75353	8.89304	8.54193	8.49753	9.4988	9.76824	9.26813	9.80375	9.76638	9.86728
NUB1	9.24335	9.49029	9.4878	9.35482	9.36248	9.63027	9.5326	9.66033	9.82917	9.54117	9.53682	9.54346	9.59726	9.45847	9.10591	9.38814	9.83157	10.1484	9.71227	9.98367	10.0489	9.70868	9.34906	9.81313	9.36362	9.14837	9.145	9.21008
PAWR	8.74279	8.60502	8.63891	8.62053	8.67187	8.78337	8.82638	8.32041	8.67081	9.05236	8.72096	8.8154	8.88343	8.91926	8.98993	8.95297	8.64502	8.03395	9.09824	8.10427	8.17633	8.82911	9.32568	8.19818	9.14918	9.71769	9.42642	9.60191
PELI1	7.89175	7.96512	7.86671	8.01458	8.16839	7.90397	8.34367	8.57343	7.72309	8.00344	7.99456	8.26325	8.79519	8.75941	9.11049	7.84462	7.64987	7.90742	7.922	7.5951	7.80515	7.95903	7.93302	7.59285	7.86842	8.81902	8.68607	8.35227
PHF3	9.54585	9.20236	9.1571	9.05849	9.42166	8.90161	9.35155	9.24236	9.57455	9.57925	9.48417	9.40778	9.04147	9.29187	9.10955	9.40736	9.72507	9.2727	9.69852	9.93454	9.86044	9.88509	9.51786	8.94661	9.87057	10.0489	10.1207	10.3537
PLEKHA2	8.11677	8.02154	7.91947	7.92554	7.98313	8.1618	8.26723	8.05686	7.92554	7.93418	7.99899	8.00746	8.119	8.15162	8.02989	8.3207	7.88309	7.85175	7.80374	8.88302	8.61565	8.62789	8.02183	8.16731	8.20381	8.65108	8.46107	8.52342
PLEKHH3	8.34805	8.34832	8.52989	8.47062	8.27302	8.46989	8.32123	8.35372	8.41409	8.40942	8.19959	8.05636	8.10206	8.2588	7.94169	8.17445	8.66858	8.59333	8.42204	8.99759	8.73945	8.87954	8.78964	8.74176	8.42794	7.82202	7.87703	8.05897
PLK2	9.13095	9.10955	8.96275	9.24335	8.97365	9.08579	8.53764	8.44286	9.07071	9.35393	9.32275	9.43527	9.35578	9.15634	9.29822	9.21324	9.2582	9.62603	9.2455	9.21608	9.37362	9.07704	9.68849	10.1293	9.63607	10.187	9.76009	10.3765
PLOD2	13.1622	12.8434	12.4468	13.0847	13.0137	12.7951	12.9758	12.551	12.5363	12.8821	12.8509	12.9758	12.475	12.8941	12.6754	12.8975	12.3079	12.4933	12.889	12.9211	13.4835	12.8305	12.8021	12.4916	12.9903	13.297	13.2418	13.116
PMAIP1	8.07168	8.10427	7.77008	8.54193	8.04392	8.22813	8.4683	8.41311	7.77141	8.03271	7.82379	8.53939	8.64171	8.8079	8.87954	8.21978	7.43197	7.58105	7.67159	7.25082	7.31441	7.50608	7.74437	7.82931	8.32879	9.28691	9.25269	8.70475
POLDIP3	9.20087	8.92084	9.07525	8.77524	8.83566	8.84923	8.77071	8.78608	9.01918	9.08494	8.92169	8.74442	9.00781	8.73083	9.13903	8.6324	9.10845	9.58396	9.00891	9.47725	9.26138	9.07822	9.03944	9.26688	8.77936	8.44313	8.51183	8.61706
PPP1R15A	9.9293	10.0024	10.055	10.1252	9.95662	10.1478	10.1464	10.196	9.95512	10.2503	10.095	9.90329	10.3059	10.2567	10.371	9.88377	10.4873	10.3811	10.1832	10.4203	10.1886	10.0478	10.4212	10.5201	10.4846	11.5671	11.1058	11.4965
PTGS2	7.05827	7.05301	6.68126	6.95795	7.35121	7.18906	8.00893	7.6255	7.21536	7.10995	7.15425	6.95485	7.07076	7.72271	7.46801	7.03402	6.95131	6.9712	6.9762	6.9213	7.04811	7.03991	6.98332	6.74605	7.15492	7.96242	7.54629	7.75592
RARA	8.68747	8.64645	8.8987	8.7786	8.91407	8.9587	8.83127	9.00007	8.52762	8.30523	8.20022	8.3456	8.70475	8.43521	8.53911	8.64797	8.47892	8.86865	8.28128	9.86673	9.56083	9.27032	8.39171	8.76631	8.01458	7.9011	8.01264	7.73268
RCAN1	10.3222	10.3725	10.1607	10.5453	10.3287	10.4135	10.5181	10.449	9.73091	9.74854	10.0389	10.1837	10.2572	10.5309	10.5103	10.4366	10.4405	10.9453	11.018	9.26138	10.0389	9.72994	9.54346	9.56385	10.0053	10.2349	10.3725	9.98435
RGMB	8.22374	8.23387	8.03435	8.3454	8.43062	8.49952	8.21635	8.43544	8.17864	8.6433	8.29385	8.5147	8.6053	8.52147	8.78369	8.50377	7.79378	8.07199	7.71686	8.29865	8.50714	8.21916	8.21847	8.48973	8.27467	9.24335	9.21608	9.00891
RND3	10.9748	11.0135	10.8929	10.9778	10.9017	10.8678	11.2541	10.9759	10.9127	11.1543	11.2132	11.2701	11.0921	11.6829	11.58	10.8753	10.8822	10.9188	11.159	10.4172	10.5443	10.4521	11.3944	11.0836	11.4091	12.6319	12.7402	12.5175
RNF24	7.91154	7.795	7.93937	8.0324	7.79778	8.04824	7.9545	8.13146	7.91134	7.97565	8.02154	7.85973	8.20586	7.96263	8.21635	7.88254	7.70682	8.05686	7.86896	9.02868	9.22241	8.75286	7.89117	8.0738	7.55816	8.44686	8.72124	8.49237
RXRA	8.30696	8.26533	8.50197	8.28783	8.21573	8.11541	8.17285	8.2381	8.43323	8.13447	8.2381	8.25644	8.25832	8.04392	8.25727	8.08692	8.97759	9.06233	8.38696	9.54388	8.82337	8.92	8.30523	8.483	8.16518	7.79903	8.07715	7.83108
SAP30	8.76379	8.84677	8.65546	8.79222	8.96006	8.83386	9.05349	9.09296	8.89764	8.79692	8.9087	8.92084	8.448	8.68043	8.74254	9.11213	9.11003	8.39938	9.2727	9.75018	9.76903	10.3222	8.87359	7.99456	9.32712	9.83896	9.77721	9.97651
SDC4	9.69444	9.6513	9.68948	9.67582	9.70074	9.80881	9.47335	9.6513	9.35936	9.52284	9.65818	9.5699	9.97545	9.8783	10.1825	9.63996	8.86865	9.71272	8.99684	10.1113	10.4299	9.30592	9.72185	10.5174	9.39203	9.94437	10.0808	10.0466
SGK1	10.4975	10.493	10.3222	10.8345	10.3059	10.7324	10.8424	10.6754	10.2901	10.9608	10.7598	10.9276	11.5495	11.6718	11.5626	10.439	10.4623	10.1192	10.5245	9.60833	9.77669	10.187	10.9285	9.84647	11.0113	12.141	11.8872	12.0817
SIPA1L2	7.89191	7.96817	8.08651	7.80323	8.03271	7.84118	8.15208	8.27623	7.99385	7.89156	8.01625	7.91513	8.00496	8.06551	8.02607	7.97789	8.40268	8.48942	8.10427	7.78377	7.54492	7.35362	8.00057	8.45908	8.0959	7.81073	7.55691	7.83408
SLC2A3	10.4983	10.6637	10.6714	10.6686	11.0559	11.0135	11.0113	11.2032	10.3362	10.5619	10.4767	10.6364	11.4771	11.4887	11.2643	10.5309	10.5088	10.8184	10.5969	11.4708	11.2315	11.355	10.5103	10.8435	10.4172	11.8442	11.589	11.7632
SLC38A1	7.95743	8.05152	8.05365	8.23733	7.86866	8.05226	7.77748	7.86109	7.78341	7.96528	7.94664	8.05897	8.06278	8.16647	8.33019	8.12279	7.95673	8.06148	8.09484	7.76837	8.20488	7.98293	8.61654	8.58143	8.5582	8.77496	8.82202	8.68074
SRF	9.83349	9.89883	9.805	10.095	10.5805	10.5389	10.7993	10.5342	9.87998	10.1564	10.0961	10.0512	10.685	10.587	10.6195	10.2336	10.2879	10.2953	9.94925	10.0909	9.45358	9.72676	10.3095	10.3481	10.6662	9.39424	9.29487	9.45793
SRP72	9.64357	9.48723	9.38161	9.35115	9.7038	9.38444	9.57405	9.45026	9.5326	9.81604	9.7038	9.70659	9.17452	9.50235	9.24445	9.83349	8.86718	8.83449	9.28532	9.65521	9.4433	9.34094	9.40539	9.14805	9.69141	9.77176	9.75086	9.45847
SYTL2	9.75684	9.78027	9.9727	9.39824	9.85977	10.0285	10.0095	9.89588	10.1401	10.195	9.96079	9.74376	9.9806	9.96785	10.2447	9.83835	10.227	9.89779	9.87872	11.0473	10.7437	10.7257	9.44381	10.1279	9.57771	10.8678	10.6262	11.0191
TIPARP	9.87308	9.61379	9.79452	9.67889	9.75833	10.058	9.8311	9.64204	9.21288	9.28307	9.22034	9.33323	9.38444	9.56927	9.67528	9.30446	9.77239	9.77974	10.0573	8.61522	8.70405	8.64797	9.39469	9.32385	9.41449	8.85007	8.66732	8.79869
TMEM2	8.9063	9.03045	8.84779	8.92917	8.9083	9.14772	8.83642	8.91282	8.61945	8.66214	8.64197	8.83708	8.99295	8.92169	8.99965	8.7816	8.75125	9.2793	8.84076	8.9099	8.8268	8.58797	8.6716	8.88602	8.45284	8.49034	8.39021	8.18193
TNRC6B	9.12597	9.11282	8.93173	8.5582	8.72754	8.66858	8.71322	8.68663	8.80881	8.91772	8.70475	8.71322	8.40268	8.4968	8.30002	8.68721	9.4241	9.15817	9.42113	9.23181	8.99295	9.23181	8.75973	8.80917	8.91047	8.64366	8.668	8.70348
TXNIP	8.50804	8.78632	8.74958	8.61166	9.25613	9.12705	9.28019	8.95403	7.84427	7.74041	7.9034	7.55625	7.74776	7.55505	7.63471	7.72763	8.20138	7.92182	8.03788	8.38548	8.09395	7.94625	7.58528	7.09634	7.34272	7.362	7.2758	7.41332
UAP1	10.4677	10.3343	10.0237	10.6645	10.476	10.429	10.1607	10.5095	10.1754	10.1039	10.2969	10.3774	10.2617	10.6501	10.5237	10.4157	9.59939	9.71983	10.0089	9.50235	10.1279	9.73091	10.5095	10.5012	10.5265	10.683	10.8492	10.6364
VEGFC	9.31301	8.83778	8.74442	8.71195	8.95524	8.96084	8.85712	8.88126	9.0829	9.25365	9.02406	8.9404	9.08406	9.32712	9.44621	8.97255	8.89391	8.42204	8.69788	8.34303	8.98535	9.3252	9.61589	8.70348	9.23525	9.83395	10.117	9.94437
ZC3HAV1	9.94535	9.76953	9.98174	9.73846	10.0328	9.87783	9.86852	9.91045	9.82797	9.77721	9.83725	9.54631	9.75376	9.50947	9.66419	9.80263	9.82228	9.87364	9.60088	9.82797	9.61796	9.68909	9.32385	9.3119	9.39388	8.6053	8.79002	8.48742
ZFC3H1	7.92645	8.05948	8.20586	7.8466	7.67399	7.88981	7.78265	8.11832	7.85772	7.77582	7.9672	7.95532	7.82894	7.8946	8.22597	7.84175	8.34592	8.74374	8.70227	8.19151	8.07273	8.46607	7.98414	7.90677	7.93921	7.61579	7.48756	7.13228
ZNFX1	8.58873	8.483	8.6898	8.27762	8.57107	8.31647	8.38091	8.36732	8.53507	8.33277	8.36531	8.32477	8.35202	8.23633	8.44486	8.2431	8.48352	8.69099	8.28638	8.31422	8.39095	8.22538	8.22155	8.31509	8.1293	7.75476	7.69621	7.71018

## Sheet: Fig5
	O2 2h				OGD 2h				OGD G 2h				O2 6h				OGD 6h				OGD G 6h
DDIT3 RT-PCR	1	1	1		2.91404	3.69841	3.69215		0.57305	0.59927	0.872444		1	1	1		1.05809	2.30279	9.03237		0.26329	1.11664	1.56775
DDIT3 Illumina	0.854629	0.998196	1.07111	1.09439	1.99857	1.9132	2.94922	0.988149	0.861672	0.960026	0.753713	0.946109	1.1396	1.01878	0.861324		8.54468	6.5207	9.11607		1.47522	1.08117	1.52734
IL8 qPCR	1	1	1		0.28248	0.34261	1.31625		0.51781	1.68739	2.54568		1	1	1		1.39597	0.36681	0.210129		0.511185	0.679895	0.319087
IL8 Illumina	1.17233	1.10049	0.647306	1.19745	5.39559	11.7246	7.22626	0.789396	2.00554	1.41995	5.50858	4.93182	0.891747	0.868397	1.29134		6.27735	7.73671	2.98131		0.282059	0.280569	0.332531
DDIT4 qPCR	1	1	1		3.48298	4.12113	1.64151		1.46516	1.98406	1.50469		1	1	1		1.37269	14.3319	2.86934		0.79546	4.00681	2.86492
DDIT4 Illumina	0.988361	1.00192	1.03471	0.975955	1.42253	1.42118	1.61054	1.21488	1.29663	1.31289	1.51197	1.48718	0.848348	1.23416	0.955113		4.83142	6.61652	5.28554		3.49456	6.40953	4.50447
TRIB3 qPCR	1	1	1		1.09838	0.50399	1.20999		0.83946	0.39937	1.66142		1	1	1		1.23614	1.28901	0.82465		1.45671	17.4198	0.661611
TRIB3 Illumina	0.887373	0.933995	0.912124	1.3228	1.17708	1.23775	1.28463	0.920105	0.929484	1.09538	0.935688	0.912662	0.91026	1.24903	0.879551		5.68854	3.08514	6.14993		0.960813	1.04728	0.937996
AK3L1 qPCR	1	1	1		1.1807	1.6127	1.26246		1.40261	5.9497	0.823673		1	1	1		2.84129	2.71201	1.70971		1.17399	2.01091	1.90528
AK3L1 Illumina	1.09566	1.02071	0.889525	1.00522	1.35122	1.27413	1.05349	1.44809	1.05299	1.15328	1.15962	1.0808	0.895545	0.923467	1.20918		5.47138	3.76398	4.79687		4.44777	5.6762	3.17529
HK2 qPCR	1	1	1		0.93286	1.03918	2.3806		0.54963	0.38221	1.01063		1	1	1		0.7773	1.21359	2.85328		0.70424	1.45354	2.31074
HK2 Illumina	1.02303	0.951585	0.93423	1.09953	1.23879	1.41193	1.30981	1.22305	1.25018	1.27206	1.0246	1.45053	0.978714	0.978227	1.04449		2.50304	2.64032	3.44178		2.05766	2.22089	2.51036
GDF15 qPCR	1	1	1		2.78774	2.61154	1.57088		0.53746	2.52867	1.29604		1	1	1		0.36238	0.75329	0.854858		0.25621	2.44274	0.71398
GDF15 Illumina	0.97951	0.999292	1.01064	1.01089	2.19168	1.83323	2.24583	0.704491	1.09663	1.07518	1.1187	1.19384	0.91088	1.17283	0.936058		3.93407	3.79663	4.47125		0.894955	1.11486	0.955555
FST qPCR	1	1	1		0.42999	0.58903	0.959536		0.19463	0.25225	0.935803		1	1	1		0.8615	0.90407	0.219847		0.40266	0.676831	0.386174
FST Illumina	1.00552	1.03069	0.949148	1.01659	1.19937	1.3683	1.26116	1.00825	0.932373	1.11147	0.969163	0.999259	0.932376	1.0533	1.01825		4.17074	4.91681	4.00982		1.16248	1.38077	1.46999
c-MYC qPCR	1	1	1		2.303	4.13384	2.48762		0.5933	1.1024	1.06761		1	1	1		2.32549	1.49874	0.918594		0.32748	0.600716	0.495463
c-MYC Illumina	1.09695	0.947062	0.916434	1.05034	1.66042	1.57852	1.74176	0.788122	1.17777	1.21757	1.03162	0.989454	1.03308	0.768323	1.25986		4.44353	3.61565	5.13865		0.398527	0.348363	0.540754
ANKRD37 qPCR	1	1	1		3.0835	1.42437	1.03688		1.11722	8.12739	1.03688		1	1	1		9.59788	7.05256	4.41635		9.20456	4.11764	3.74635
ANKRD37 Illumina	0.999667	1.01573	0.990957	0.993825	1.71167	1.89401	2.2389	2.33191	1.92975	1.91924	2.28206	1.76853	1.11002	0.934952	0.963566		4.13794	2.84919	4.99809		3.85152	2.98687	4.32596

## Sheet: Fig6E
5min	5min	5min		120min	120min	120min
O2	OGD	Hypoxia		O2	OGD	Hypoxia
86.79	113.127	78.9775		90.106	65.1183	85.9757
77.2802	95.1585	171.288		48.9503	73.3985	61.1875
63.0548	147.549	112.486		50.0785	123.549	80.0828
95.1144	168.474	101.302		72.406	104.922	52.5655
127.395	71.0717	146.625		79.3879	40.7666	134.334
145.165	116.631	130.999		120.877	48.1965	85.7305
110.87	79.5187	127.686		116.889	85.3103	94.8266
112.757	97.2498	104.124		108.382	67.5121	123.433
83.6408	84.563	116.055		150.769	79.9275	68.2479
84.9652	108.46	120.13		99.3984	70.3457	82.3066
107.572	92.5767	118.488		65.908	106.56	75.7776
97.5229	101.786	76.3825		65.2736	99.8104	80.9036
105.169	110.954	80.8251		116.263	59.4281	95.3155
77.3963	72.3373	105.983		70.2803	87.8659	105.107
86.3616	74.5741	128.989		57.5216	99.5439	96.5189
70.1168	116.752	85.0944			89.4536	85.2481
91.2294	116.667	91.2408			75.7465	60.7836
138.988	115.998	135.101			94.4472	109.252
109.497	133.698	116.031			61.2251	89.0759
102.361	100.878	104.453			78.4281	99.9494
114.469	138.908	84.8246			91.7608	102.469
81.5577	123.914	128.279			89.5419
89.9589	86.5644	96.393			88.4824
71.4674	98.8326	158.575
157.517	157.636	103.259
	230.107	106.21
	125.37	107.651
		51.313

[truncated: 1 more sheets: Fig6F]
